# Supplementary material for: Acid sphingomyelinase modulates anxiety-like behavior likely through toll-like receptor signaling pathway
Source: Mol Brain. 2025 Feb 4;18:8. doi: 10.1186/s13041-025-01178-x (PMC11796198; doi:10.1186/s13041-025-01178-x)
Supplement: Supplementary file 2 — Supplementary Material 2: Dataset S1 Up and down regulation of DEGs identified by Asm-knockout [file 13041_2025_1178_MOESM2_ESM.xlsx]

## Sheet: up
Gene id	MeanTPM (KO)	MeanTPM (WT)	log2FoldChange	pValue	qValue	result	GeneName	GeneDescription
ENSMUSG00000057262	67.7401	12.1081	2.48404	1.6048e-94	1.68576e-90	up	Gm10020	predicted pseudogene 10020 [Source:MGI Symbol;Acc:MGI:3642192]
ENSMUSG00000096775	8.16479	0.943754	3.11293	6.00363e-79	4.20434e-75	up	Gm5796	predicted gene 5796 [Source:MGI Symbol;Acc:MGI:3779522]
ENSMUSG00000018774	58.2731	14.9865	1.95917	4.86081e-61	2.55302e-57	up	Cd68	CD68 antigen [Source:MGI Symbol;Acc:MGI:88342]
ENSMUSG00000023992	34.5932	12.5782	1.45957	1.54355e-58	6.48567e-55	up	Trem2	triggering receptor expressed on myeloid cells 2 [Source:MGI Symbol;Acc:MGI:1913150]
ENSMUSG00000094370	5.94479	0.559357	3.40978	1.02509e-55	3.58934e-52	up	Gm3373	predicted gene 3373 [Source:MGI Symbol;Acc:MGI:3781551]
ENSMUSG00000079391	6.70082	1.07551	2.63932	8.68058e-52	2.60529e-48	up	Gm2974	predicted gene 2974 [Source:MGI Symbol;Acc:MGI:3781152]
ENSMUSG00000079364	5.62174	1.03481	2.44165	1.31035e-51	3.44114e-48	up	Gm3558	predicted gene 3558 [Source:MGI Symbol;Acc:MGI:3781735]
ENSMUSG00000068129	10.1377	0.194228	5.70583	4.06447e-49	9.48783e-46	up	Cst7	cystatin F (leukocystatin) [Source:MGI Symbol;Acc:MGI:1298217]
ENSMUSG00000098915	35.8685	9.08572	1.98104	1.13161e-48	2.37739e-45	up	Rpl15-ps2	ribosomal protein L15, pseudogene 2 [Source:MGI Symbol;Acc:MGI:3648255]
ENSMUSG00000096003	6.59728	0.636523	3.37359	2.13143e-47	4.07083e-44	up	Gm3500	predicted gene 3500 [Source:MGI Symbol;Acc:MGI:3781677]
ENSMUSG00000079396	7.35475	1.11424	2.72262	1.31141e-42	2.29595e-39	up	Gm3411	predicted gene 3411 [Source:MGI Symbol;Acc:MGI:3781589]
ENSMUSG00000089682	90.1456	33.585	1.42444	8.16576e-39	1.1437e-35	up	Bcl2l2	BCL2-like 2 [Source:MGI Symbol;Acc:MGI:108052]
ENSMUSG00000096793	13.875	2.86621	2.27527	1.85661e-37	2.43784e-34	up	Gm3002	predicted gene 3002 [Source:MGI Symbol;Acc:MGI:3781180]
ENSMUSG00000030124	22.4421	6.24892	1.84453	1.07795e-36	1.33215e-33	up	Lag3	lymphocyte-activation gene 3 [Source:MGI Symbol;Acc:MGI:106588]
ENSMUSG00000046805	41.6396	12.7758	1.70454	7.56748e-35	8.83251e-32	up	Mpeg1	macrophage expressed gene 1 [Source:MGI Symbol;Acc:MGI:1333743]
ENSMUSG00000096488	4.38294	0.961257	2.18891	3.98017e-32	4.40102e-29	up	Gm10409	predicted gene 10409 [Source:MGI Symbol;Acc:MGI:3710610]
ENSMUSG00000030579	89.7444	31.2306	1.52286	2.02127e-29	2.02213e-26	up	Tyrobp	TYRO protein tyrosine kinase binding protein [Source:MGI Symbol;Acc:MGI:1277211]
ENSMUSG00000069516	83.3884	15.1077	2.46456	7.69879e-28	7.35199e-25	up	Lyz2	lysozyme 2 [Source:MGI Symbol;Acc:MGI:96897]
ENSMUSG00000004707	2.6833	0.112794	4.57224	8.05045e-28	7.35356e-25	up	Ly9	lymphocyte antigen 9 [Source:MGI Symbol;Acc:MGI:96885]
ENSMUSG00000020932	341.71	127.986	1.41678	5.32599e-27	4.66224e-24	up	Gfap	glial fibrillary acidic protein [Source:MGI Symbol;Acc:MGI:95697]
ENSMUSG00000079402	3.76226	0.931025	2.01471	2.8646e-26	2.4073e-23	up	Gm3020	predicted gene 3020 [Source:MGI Symbol;Acc:MGI:3781198]
ENSMUSG00000073418	46.3371	11.4848	2.01244	5.67917e-26	4.58899e-23	up	C4b	complement component 4B (Chido blood group) [Source:MGI Symbol;Acc:MGI:88228]
ENSMUSG00000038642	157.692	70.6709	1.15792	3.2786e-25	2.55111e-22	up	Ctss	cathepsin S [Source:MGI Symbol;Acc:MGI:107341]
ENSMUSG00000033880	32.7153	16.3453	1.00109	8.81424e-25	6.61352e-22	up	Lgals3bp	lectin, galactoside-binding, soluble, 3 binding protein [Source:MGI Symbol;Acc:MGI:99554]
ENSMUSG00000072812	8.94143	3.63235	1.2996	5.42285e-24	3.56027e-21	up	Ahnak2	AHNAK nucleoprotein 2 [Source:MGI Symbol;Acc:MGI:2144831]
ENSMUSG00000006519	35.1222	14.2475	1.30168	1.2517e-23	7.96878e-21	up	Cyba	cytochrome b-245, alpha polypeptide [Source:MGI Symbol;Acc:MGI:1316658]
ENSMUSG00000058818	1.5225	0.27367	2.47594	5.75002e-23	3.45149e-20	up	Pirb	paired Ig-like receptor B [Source:MGI Symbol;Acc:MGI:894311]
ENSMUSG00000036905	151.013	72.1094	1.06641	7.92228e-22	4.49835e-19	up	C1qb	complement component 1, q subcomponent, beta polypeptide [Source:MGI Symbol;Acc:MGI:88224]
ENSMUSG00000079410	3.75783	1.08922	1.7866	8.80035e-22	4.86544e-19	up	Gm2897	predicted gene 2897 [Source:MGI Symbol;Acc:MGI:3781075]
ENSMUSG00000028859	10.7884	4.68346	1.20383	2.52996e-21	1.36287e-18	up	Csf3r	colony stimulating factor 3 receptor (granulocyte) [Source:MGI Symbol;Acc:MGI:1339755]
ENSMUSG00000024300	4.86216	1.87342	1.37592	7.24641e-21	3.80599e-18	up	Myo1f	myosin IF [Source:MGI Symbol;Acc:MGI:107711]
ENSMUSG00000038147	5.42622	1.62213	1.74206	1.03111e-20	5.28357e-18	up	Cd84	CD84 antigen [Source:MGI Symbol;Acc:MGI:1336885]
ENSMUSG00000096904	4.8697	0.926639	2.39375	2.29602e-20	1.12179e-17	up	Gm3591	predicted gene 3591 [Source:MGI Symbol;Acc:MGI:3781768]
ENSMUSG00000030577	1.71983	0.103239	4.0582	2.86926e-20	1.37001e-17	up	Cd22	CD22 antigen [Source:MGI Symbol;Acc:MGI:88322]
ENSMUSG00000071613	1.89613	0.35715	2.40846	2.54396e-19	1.16187e-16	up	Gm10340	predicted gene 10340 [Source:MGI Symbol;Acc:MGI:3641969]
ENSMUSG00000063234	3.88272	1.0391	1.90173	1.20538e-18	5.27581e-16	up	Gpr84	G protein-coupled receptor 84 [Source:MGI Symbol;Acc:MGI:1934129]
ENSMUSG00000079293	4.21704	0.215304	4.29178	2.23394e-18	9.57814e-16	up	Clec7a	C-type lectin domain family 7, member a [Source:MGI Symbol;Acc:MGI:1861431]
ENSMUSG00000030789	1.99884	0.256847	2.96018	6.87341e-18	2.83144e-15	up	Itgax	integrin alpha X [Source:MGI Symbol;Acc:MGI:96609]
ENSMUSG00000096574	2.70126	0.858322	1.65404	6.86746e-18	2.83144e-15	up	Gm2956	predicted gene 2956 [Source:MGI Symbol;Acc:MGI:3781134]
ENSMUSG00000090215	1.57626	0.13757	3.51827	1.4524e-17	5.86797e-15	up	Trim34b	tripartite motif-containing 34B [Source:MGI Symbol;Acc:MGI:4821264]
ENSMUSG00000036896	135.57	66.7043	1.02319	2.77328e-17	1.09932e-14	up	C1qc	complement component 1, q subcomponent, C chain [Source:MGI Symbol;Acc:MGI:88225]
ENSMUSG00000091472	4.44889	1.5454	1.52546	3.8452e-17	1.496e-14	up	Gm3739	predicted gene 3739 [Source:MGI Symbol;Acc:MGI:3781914]
ENSMUSG00000094628	3.20577	0.937625	1.77359	5.68596e-17	2.17193e-14	up	Gm3252	predicted gene 3252 [Source:MGI Symbol;Acc:MGI:3781430]
ENSMUSG00000096629	4.63062	1.57334	1.55738	7.12631e-17	2.67351e-14	up	Gm3383	predicted gene 3383 [Source:MGI Symbol;Acc:MGI:3781561]
ENSMUSG00000036887	169.005	77.4053	1.12656	8.94855e-17	3.29825e-14	up	C1qa	complement component 1, q subcomponent, alpha polypeptide [Source:MGI Symbol;Acc:MGI:88223]
ENSMUSG00000037405	7.2076	3.02722	1.25152	1.13792e-16	4.12183e-14	up	Icam1	intercellular adhesion molecule 1 [Source:MGI Symbol;Acc:MGI:96392]
ENSMUSG00000094825	2.66869	0.630995	2.08043	5.93503e-16	2.04408e-13	up	Gm3194	predicted gene 3194 [Source:MGI Symbol;Acc:MGI:3781373]
ENSMUSG00000026548	4.05653	0.663895	2.61122	2.46791e-15	8.2299e-13	up	Slamf9	SLAM family member 9 [Source:MGI Symbol;Acc:MGI:1923692]
ENSMUSG00000034652	1.76901	0.724864	1.28716	3.01968e-15	9.76007e-13	up	Cd300a	CD300A molecule [Source:MGI Symbol;Acc:MGI:2443411]
ENSMUSG00000094132	4.59043	1.57633	1.54206	3.97546e-15	1.26546e-12	up	Gm3264	predicted gene 3264 [Source:MGI Symbol;Acc:MGI:3781442]
ENSMUSG00000000982	4.21098	0.246241	4.09601	1.10445e-14	3.36282e-12	up	Ccl3	chemokine (C-C motif) ligand 3 [Source:MGI Symbol;Acc:MGI:98260]
ENSMUSG00000068758	5.85231	2.317	1.33675	1.80773e-14	5.4255e-12	up	Il3ra	interleukin 3 receptor, alpha chain [Source:MGI Symbol;Acc:MGI:96553]
ENSMUSG00000089929	5.38312	1.26502	2.08929	5.17515e-14	1.53134e-11	up	Bcl2a1b	B cell leukemia/lymphoma 2 related protein A1b [Source:MGI Symbol;Acc:MGI:1278326]
ENSMUSG00000024737	3.65965	1.44307	1.34256	5.33889e-14	1.55784e-11	up	Slc15a3	solute carrier family 15, member 3 [Source:MGI Symbol;Acc:MGI:1929691]
ENSMUSG00000091563	1.41664	0.29855	2.24643	6.56325e-14	1.86334e-11	up	Gm8108	predicted gene 8108 [Source:MGI Symbol;Acc:MGI:3779783]
ENSMUSG00000093985	3.18419	1.01776	1.64553	1.70225e-13	4.64449e-11	up	Gm10406	predicted gene 10406 [Source:MGI Symbol;Acc:MGI:3711272]
ENSMUSG00000043157	2.23226	0.452728	2.30179	3.09923e-13	8.24198e-11	up	Arl11	ADP-ribosylation factor-like 11 [Source:MGI Symbol;Acc:MGI:2444054]
ENSMUSG00000095195	5.47812	1.77847	1.62304	5.54293e-13	1.44954e-10	up	Gm3005	predicted gene 3005 [Source:MGI Symbol;Acc:MGI:3781183]
ENSMUSG00000028068	0.792007	0.211915	1.90203	7.64952e-13	1.9132e-10	up	Iqgap3	IQ motif containing GTPase activating protein 3 [Source:MGI Symbol;Acc:MGI:3028642]
ENSMUSG00000044811	9.12861	3.32777	1.45584	1.12064e-12	2.70616e-10	up	Cd300c2	CD300C molecule 2 [Source:MGI Symbol;Acc:MGI:2153249]
ENSMUSG00000022901	3.80733	1.71868	1.14748	3.41186e-12	8.0539e-10	up	Cd86	CD86 antigen [Source:MGI Symbol;Acc:MGI:101773]
ENSMUSG00000095912	4.16041	0.94701	2.13527	3.72033e-12	8.6845e-10	up	Gm3317	predicted gene 3317 [Source:MGI Symbol;Acc:MGI:3781495]
ENSMUSG00000040552	2.98671	1.0018	1.57596	2.03045e-11	4.44351e-09	up	C3ar1	complement component 3a receptor 1 [Source:MGI Symbol;Acc:MGI:1097680]
ENSMUSG00000091418	1.66033	0.509878	1.70324	6.69917e-11	1.40743e-08	up	Gm3164	predicted gene 3164 [Source:MGI Symbol;Acc:MGI:3781343]
ENSMUSG00000043008	3.87471	1.71108	1.17918	8.95517e-11	1.82659e-08	up	Klhl6	kelch-like 6 [Source:MGI Symbol;Acc:MGI:2686922]
ENSMUSG00000071068	0.91308	0.230674	1.98488	2.93289e-10	5.50152e-08	up	Treml2	triggering receptor expressed on myeloid cells-like 2 [Source:MGI Symbol;Acc:MGI:2147038]
ENSMUSG00000035004	2.83295	1.3735	1.04444	5.68673e-10	1.01248e-07	up	Igsf6	immunoglobulin superfamily, member 6 [Source:MGI Symbol;Acc:MGI:1891393]
ENSMUSG00000047061	0.933315	0.0451875	4.36837	5.761e-10	1.01708e-07	up	Gm9817	predicted gene 9817 [Source:MGI Symbol;Acc:MGI:3809102]
ENSMUSG00000026656	10.5609	4.33008	1.28626	6.66437e-10	1.16676e-07	up	Fcgr2b	Fc receptor, IgG, low affinity IIb [Source:MGI Symbol;Acc:MGI:95499]
ENSMUSG00000095295	1.92547	0.740271	1.37909	8.12313e-10	1.4104e-07	up	Gm3488	predicted gene, 3488 [Source:MGI Symbol;Acc:MGI:3781665]
ENSMUSG00000092167	5.73398	2.54227	1.17342	1.21065e-09	2.01861e-07	up	Gm3696	predicted gene 3696 [Source:MGI Symbol;Acc:MGI:3781872]
ENSMUSG00000071713	1.42219	0.636682	1.15947	1.38614e-09	2.29302e-07	up	Csf2rb	colony stimulating factor 2 receptor, beta, low-affinity (granulocyte-macrophage) [Source:MGI Symbol;Acc:MGI:1339759]
ENSMUSG00000004730	7.02173	3.00104	1.22636	1.64421e-09	2.67777e-07	up	Adgre1	adhesion G protein-coupled receptor E1 [Source:MGI Symbol;Acc:MGI:106912]
ENSMUSG00000094929	0.873675	0.151513	2.52766	6.21838e-09	9.82271e-07	up	Gm3526	predicted gene 3526 [Source:MGI Symbol;Acc:MGI:3781703]
ENSMUSG00000006219	2.604	0.899009	1.53432	6.59142e-09	1.03343e-06	up	Fblim1	filamin binding LIM protein 1 [Source:MGI Symbol;Acc:MGI:1921452]
ENSMUSG00000094634	2.61572	1.15893	1.17441	8.1339e-09	1.25292e-06	up	Gm3468	predicted gene 3468 [Source:MGI Symbol;Acc:MGI:3781644]
ENSMUSG00000056498	1.35698	0.491191	1.46605	8.74459e-09	1.33127e-06	up	Tmem154	transmembrane protein 154 [Source:MGI Symbol;Acc:MGI:2444725]
ENSMUSG00000079388	2.53843	0.847892	1.58198	9.86257e-09	1.48002e-06	up	2610042L04Rik	RIKEN cDNA 2610042L04 gene [Source:MGI Symbol;Acc:MGI:1914305]
ENSMUSG00000090643	0.602737	0.0001	12.5573	1.53319e-08	2.22144e-06	up	Gm3453	predicted gene 3453 [Source:MGI Symbol;Acc:MGI:3781629]
ENSMUSG00000027995	2.10877	0.866443	1.28322	2.52573e-08	3.53754e-06	up	Tlr2	toll-like receptor 2 [Source:MGI Symbol;Acc:MGI:1346060]
ENSMUSG00000022952	1.14447	0.476063	1.26546	2.67863e-08	3.70233e-06	up	Runx1	runt related transcription factor 1 [Source:MGI Symbol;Acc:MGI:99852]
ENSMUSG00000015355	3.41838	0.826157	2.04883	3.01477e-08	4.11282e-06	up	Cd48	CD48 antigen [Source:MGI Symbol;Acc:MGI:88339]
ENSMUSG00000026564	0.774163	0.302991	1.35336	4.23592e-08	5.66831e-06	up	Dusp27	dual specificity phosphatase 27 (putative) [Source:MGI Symbol;Acc:MGI:2685055]
ENSMUSG00000094811	0.543009	0.0420232	3.69172	6.4416e-08	8.3538e-06	up	Gm21103	predicted gene, 21103 [Source:MGI Symbol;Acc:MGI:5434458]
ENSMUSG00000044468	2.68216	1.01593	1.4006	6.62891e-08	8.54397e-06	up	Fam46c	family with sequence similarity 46, member C [Source:MGI Symbol;Acc:MGI:1921895]
ENSMUSG00000093898	1.55789	0.575486	1.43674	7.14464e-08	9.04228e-06	up	Gm3629	predicted gene 3629 [Source:MGI Symbol;Acc:MGI:3781805]
ENSMUSG00000091617	1.72909	0.655988	1.39827	8.84309e-08	1.10586e-05	up	Gm3752	predicted gene 3752 [Source:MGI Symbol;Acc:MGI:3781927]
ENSMUSG00000091756	1.25948	0.407306	1.62864	1.14951e-07	1.4206e-05	up	Gm3095	predicted gene 3095 [Source:MGI Symbol;Acc:MGI:3781271]
ENSMUSG00000047180	2.11037	0.732633	1.52633	1.23315e-07	1.50623e-05	up	Neurl3	neuralized E3 ubiquitin protein ligase 3 [Source:MGI Symbol;Acc:MGI:2429944]
ENSMUSG00000103922	2.14391	0.745932	1.52313	1.46773e-07	1.75201e-05	up	Gm6123	predicted gene 6123 [Source:MGI Symbol;Acc:MGI:3647047]
ENSMUSG00000015852	43.3337	18.5268	1.22588	1.93786e-07	2.22472e-05	up	Fcrls	Fc receptor-like S, scavenger receptor [Source:MGI Symbol;Acc:MGI:1933397]
ENSMUSG00000031995	1.91759	0.516508	1.89243	1.98318e-07	2.26438e-05	up	St14	suppression of tumorigenicity 14 (colon carcinoma) [Source:MGI Symbol;Acc:MGI:1338881]
ENSMUSG00000092232	5.51506	2.20859	1.32025	3.19163e-07	3.52911e-05	up	Gm20521	predicted gene 20521 [Source:MGI Symbol;Acc:MGI:5141986]
ENSMUSG00000078942	0.672863	0.334209	1.00956	3.67904e-07	4.00481e-05	up	Naip6	NLR family, apoptosis inhibitory protein 6 [Source:MGI Symbol;Acc:MGI:1298222]
ENSMUSG00000029484	27.7013	11.8468	1.22546	3.90289e-07	4.22659e-05	up	Anxa3	annexin A3 [Source:MGI Symbol;Acc:MGI:1201378]
ENSMUSG00000112148	2.29242	0.770077	1.5738	4.29508e-07	4.62746e-05	up	Lilrb4a	leukocyte immunoglobulin-like receptor, subfamily B, member 4A [Source:MGI Symbol;Acc:MGI:102701]
ENSMUSG00000050335	3.3887	0.663457	2.35266	4.43553e-07	4.75439e-05	up	Lgals3	lectin, galactose binding, soluble 3 [Source:MGI Symbol;Acc:MGI:96778]
ENSMUSG00000033777	1.74964	0.803566	1.12257	5.38303e-07	5.57104e-05	up	Tlr13	toll-like receptor 13 [Source:MGI Symbol;Acc:MGI:3045213]
ENSMUSG00000079386	5.55971	2.36442	1.23353	1.07195e-06	0.000105237	up	Gm3173	predicted gene 3173 [Source:MGI Symbol;Acc:MGI:3781352]
ENSMUSG00000101496	1.27014	0.113875	3.47947	1.2336e-06	0.000118341	up	Gm8885	predicted gene 8885 [Source:MGI Symbol;Acc:MGI:3649121]
ENSMUSG00000018819	10.3413	4.41216	1.22886	1.2943e-06	0.000122003	up	Lsp1	lymphocyte specific 1 [Source:MGI Symbol;Acc:MGI:96832]
ENSMUSG00000018930	1.28417	0.159132	3.01253	1.64803e-06	0.000153202	up	Ccl4	chemokine (C-C motif) ligand 4 [Source:MGI Symbol;Acc:MGI:98261]
ENSMUSG00000027399	1.37263	0.574098	1.25757	1.87225e-06	0.000172518	up	Il1a	interleukin 1 alpha [Source:MGI Symbol;Acc:MGI:96542]
ENSMUSG00000112023	0.628192	0.125914	2.31876	1.98713e-06	0.000181511	up	Lilr4b	leukocyte immunoglobulin-like receptor, subfamily B, member 4B [Source:MGI Symbol;Acc:MGI:102702]
ENSMUSG00000041707	1.72367	0.669715	1.36386	2.14533e-06	0.000195113	up	1810011H11Rik	RIKEN cDNA 1810011H11 gene [Source:MGI Symbol;Acc:MGI:1916319]
ENSMUSG00000086109	1.47432	0.312139	2.23979	2.5489e-06	0.000227871	up	Gm13391	predicted gene 13391 [Source:MGI Symbol;Acc:MGI:3651526]
ENSMUSG00000025488	2.67391	0.112847	4.5665	2.8285e-06	0.000250734	up	Cox8b	cytochrome c oxidase subunit VIIIb [Source:MGI Symbol;Acc:MGI:105958]
ENSMUSG00000032698	45.9373	19.7696	1.21638	2.87294e-06	0.000252543	up	Lmo2	LIM domain only 2 [Source:MGI Symbol;Acc:MGI:102811]
ENSMUSG00000024672	1.41715	0.417237	1.76405	4.69416e-06	0.000389801	up	Ms4a7	membrane-spanning 4-domains, subfamily A, member 7 [Source:MGI Symbol;Acc:MGI:1918846]
ENSMUSG00000028989	1.04578	0.394935	1.40489	5.22249e-06	0.000428591	up	Angptl7	angiopoietin-like 7 [Source:MGI Symbol;Acc:MGI:3605801]
ENSMUSG00000050345	0.954284	0.233797	2.02916	6.21984e-06	0.000502587	up	4930486L24Rik	RIKEN cDNA 4930486L24 gene [Source:MGI Symbol;Acc:MGI:1922258]
ENSMUSG00000074342	2.27933	0.996576	1.19356	6.45169e-06	0.000517342	up	I830077J02Rik	RIKEN cDNA I830077J02 gene [Source:MGI Symbol;Acc:MGI:3588284]
ENSMUSG00000021319	7.14254	3.02216	1.24086	7.61868e-06	0.000599479	up	Sfrp4	secreted frizzled-related protein 4 [Source:MGI Symbol;Acc:MGI:892010]
ENSMUSG00000024184	0.414631	0.0327625	3.66171	7.75518e-06	0.000605631	up	Pdia2	protein disulfide isomerase associated 2 [Source:MGI Symbol;Acc:MGI:1916441]
ENSMUSG00000063354	0.568269	0.10997	2.36946	7.91657e-06	0.000613724	up	Slc39a4	solute carrier family 39 (zinc transporter), member 4 [Source:MGI Symbol;Acc:MGI:1919277]
ENSMUSG00000071715	3.01507	1.26491	1.25315	9.2601e-06	0.000704875	up	Ncf4	neutrophil cytosolic factor 4 [Source:MGI Symbol;Acc:MGI:109186]
ENSMUSG00000044626	1.23024	0.567393	1.11652	9.55229e-06	0.000724491	up	Liph	lipase, member H [Source:MGI Symbol;Acc:MGI:2388029]
ENSMUSG00000024679	2.45561	1.21799	1.01158	1.12785e-05	0.00083728	up	Ms4a6d	membrane-spanning 4-domains, subfamily A, member 6D [Source:MGI Symbol;Acc:MGI:1916024]
ENSMUSG00000018920	4.02353	1.7128	1.23211	1.13612e-05	0.0008375	up	Cxcl16	chemokine (C-X-C motif) ligand 16 [Source:MGI Symbol;Acc:MGI:1932682]
ENSMUSG00000026303	2.94681	1.15121	1.35601	1.13444e-05	0.0008375	up	Mlph	melanophilin [Source:MGI Symbol;Acc:MGI:2176380]
ENSMUSG00000079409	0.410721	0.0135315	4.92376	1.23499e-05	0.000907201	up	Gm5795	predicted gene 5795 [Source:MGI Symbol;Acc:MGI:3779520]
ENSMUSG00000025176	2.2043	1.06174	1.05389	1.57377e-05	0.00110579	up	Hoga1	4-hydroxy-2-oxoglutarate aldolase 1 [Source:MGI Symbol;Acc:MGI:1914682]
ENSMUSG00000039013	0.875921	0.330419	1.4065	1.68062e-05	0.00117693	up	Siglecf	sialic acid binding Ig-like lectin F [Source:MGI Symbol;Acc:MGI:2681107]
ENSMUSG00000098055	0.865879	0.397431	1.12346	1.90848e-05	0.0013094	up	Gm26947	predicted gene, 26947 [Source:MGI Symbol;Acc:MGI:5504062]
ENSMUSG00000047798	1.10756	0.193467	2.51722	2.34231e-05	0.00155726	up	Cd300lf	CD300 molecule like family member F [Source:MGI Symbol;Acc:MGI:2442359]
ENSMUSG00000045502	0.340837	0.031037	3.45702	2.35645e-05	0.00156172	up	Hcar2	hydroxycarboxylic acid receptor 2 [Source:MGI Symbol;Acc:MGI:1933383]
ENSMUSG00000059994	1.06047	0.242654	2.12773	2.49699e-05	0.00164449	up	Fcrl1	Fc receptor-like 1 [Source:MGI Symbol;Acc:MGI:2442862]
ENSMUSG00000062585	0.445433	0.156082	1.5129	3.39723e-05	0.0021628	up	Cnr2	cannabinoid receptor 2 (macrophage) [Source:MGI Symbol;Acc:MGI:104650]
ENSMUSG00000094344	9.44196	1.54706	2.60956	5.05193e-05	0.00306752	up	Gm11942	predicted gene 11942 [Source:MGI Symbol;Acc:MGI:3650608]
ENSMUSG00000020437	1.17017	0.524542	1.15759	5.11897e-05	0.00309036	up	Myo1g	myosin IG [Source:MGI Symbol;Acc:MGI:1927091]
ENSMUSG00000028362	0.160943	0.015081	3.41574	5.33645e-05	0.00317966	up	Tnfsf8	tumor necrosis factor (ligand) superfamily, member 8 [Source:MGI Symbol;Acc:MGI:88328]
ENSMUSG00000044827	1.22635	0.549502	1.15817	5.48992e-05	0.00325813	up	Tlr1	toll-like receptor 1 [Source:MGI Symbol;Acc:MGI:1341295]
ENSMUSG00000026829	3.46839	1.34864	1.36276	5.63902e-05	0.00333719	up	Gbgt1	globoside alpha-1,3-N-acetylgalactosaminyltransferase 1 [Source:MGI Symbol;Acc:MGI:2449143]
ENSMUSG00000024529	1.27619	0.565504	1.17424	5.91205e-05	0.00346945	up	Lox	lysyl oxidase [Source:MGI Symbol;Acc:MGI:96817]
ENSMUSG00000031264	1.64187	0.816449	1.00791	6.17585e-05	0.00359414	up	Btk	Bruton agammaglobulinemia tyrosine kinase [Source:MGI Symbol;Acc:MGI:88216]
ENSMUSG00000021281	4.34534	2.12437	1.03244	6.91953e-05	0.0039611	up	Tnfaip2	tumor necrosis factor, alpha-induced protein 2 [Source:MGI Symbol;Acc:MGI:104960]
ENSMUSG00000056418	1.22645	0.433538	1.50025	7.63918e-05	0.00432592	up	BC043934	cDNA sequence BC043934 [Source:MGI Symbol;Acc:MGI:2679715]
ENSMUSG00000063277	1.26601	0.311251	2.02414	7.8162e-05	0.0043673	up	Gm10128	predicted gene 10128 [Source:MGI Symbol;Acc:MGI:3704427]
ENSMUSG00000033383	0.645839	0.259474	1.31558	8.93399e-05	0.00486622	up	Rtp1	receptor transporter protein 1 [Source:MGI Symbol;Acc:MGI:2685450]
ENSMUSG00000091148	0.643475	0.207658	1.63168	9.60601e-05	0.00516145	up	Gm3182	predicted gene 3182 [Source:MGI Symbol;Acc:MGI:3781361]
ENSMUSG00000027315	2.07457	0.812112	1.35306	0.000106646	0.00558733	up	Spint1	serine protease inhibitor, Kunitz type 1 [Source:MGI Symbol;Acc:MGI:1338033]
ENSMUSG00000059995	104.912	49.958	1.07039	0.000115582	0.00601057	up	Atxn7l3	ataxin 7-like 3 [Source:MGI Symbol;Acc:MGI:3036270]
ENSMUSG00000032053	0.586627	0.159502	1.87887	0.000139337	0.00712246	up	Pou2af1	POU domain, class 2, associating factor 1 [Source:MGI Symbol;Acc:MGI:105086]
ENSMUSG00000000154	2.74311	1.30826	1.06816	0.000155066	0.00779375	up	Slc22a18	solute carrier family 22 (organic cation transporter), member 18 [Source:MGI Symbol;Acc:MGI:1336884]
ENSMUSG00000021322	0.381444	0.124631	1.61381	0.000169676	0.00829008	up	Aoah	acyloxyacyl hydrolase [Source:MGI Symbol;Acc:MGI:1350928]
ENSMUSG00000021242	68.1304	32.8297	1.0533	0.000188424	0.00897642	up	Npc2	Niemann-Pick type C2 [Source:MGI Symbol;Acc:MGI:1915213]
ENSMUSG00000040345	1.63843	0.746052	1.13497	0.000237103	0.0108054	up	Arhgap9	Rho GTPase activating protein 9 [Source:MGI Symbol;Acc:MGI:2143764]
ENSMUSG00000086763	0.433712	0.127076	1.77105	0.000254195	0.0114074	up	Plxna4os1	plexin A4, opposite strand 1 [Source:MGI Symbol;Acc:MGI:2442851]
ENSMUSG00000057836	2.09294	0.715116	1.54928	0.000297279	0.012904	up	Xlr3a	X-linked lymphocyte-regulated 3A [Source:MGI Symbol;Acc:MGI:109506]
ENSMUSG00000056054	4.58686	0.97358	2.23614	0.000304736	0.0131732	up	S100a8	S100 calcium binding protein A8 (calgranulin A) [Source:MGI Symbol;Acc:MGI:88244]
ENSMUSG00000074063	3.51664	0.957112	1.87744	0.000340229	0.0141823	up	Osgin1	oxidative stress induced growth inhibitor 1 [Source:MGI Symbol;Acc:MGI:1919089]
ENSMUSG00000089840	0.692558	0.245523	1.49608	0.000475501	0.0184487	up	Gm4491	predicted gene 4491 [Source:MGI Symbol;Acc:MGI:3782676]
ENSMUSG00000046245	0.789436	0.230976	1.77308	0.000509373	0.0192471	up	Pilra	paired immunoglobin-like type 2 receptor alpha [Source:MGI Symbol;Acc:MGI:2450529]
ENSMUSG00000054488	3.19104	1.49298	1.09583	0.000530218	0.0198562	up	Gm9946	predicted gene 9946 [Source:MGI Symbol;Acc:MGI:3643134]
ENSMUSG00000043085	1.94249	0.591447	1.71559	0.000589074	0.0213377	up	Tmem82	transmembrane protein 82 [Source:MGI Symbol;Acc:MGI:2384869]
ENSMUSG00000073492	0.242586	0.0383508	2.66117	0.000595438	0.0213708	up	Gm10521	predicted gene 10521 [Source:MGI Symbol;Acc:MGI:3642358]
ENSMUSG00000033427	0.902842	0.223875	2.01178	0.000659055	0.0230384	up	Upb1	ureidopropionase, beta [Source:MGI Symbol;Acc:MGI:2143535]
ENSMUSG00000029417	0.424373	0.0289853	3.87194	0.000670258	0.0233911	up	Cxcl9	chemokine (C-X-C motif) ligand 9 [Source:MGI Symbol;Acc:MGI:1352449]
ENSMUSG00000033386	1.66825	0.613315	1.44363	0.000713523	0.0244941	up	Frrs1	ferric-chelate reductase 1 [Source:MGI Symbol;Acc:MGI:108076]
ENSMUSG00000109927	0.166355	0.0490978	1.76053	0.000750104	0.0254176	up	Gm45264	predicted gene 45264 [Source:MGI Symbol;Acc:MGI:5791100]
ENSMUSG00000066319	0.935202	0.357277	1.38824	0.000751518	0.0254245	up	Rtp3	receptor transporter protein 3 [Source:MGI Symbol;Acc:MGI:2446841]
ENSMUSG00000002104	1.7522	0.744626	1.23458	0.000761847	0.0256912	up	Rapsn	receptor-associated protein of the synapse [Source:MGI Symbol;Acc:MGI:99422]
ENSMUSG00000074874	2.87819	1.24299	1.21134	0.000787315	0.0261777	up	Ctla2b	cytotoxic T lymphocyte-associated protein 2 beta [Source:MGI Symbol;Acc:MGI:88555]
ENSMUSG00000102599	0.159368	0.0125905	3.66195	0.00079723	0.0264597	up	Gm38386	predicted gene, 38386 [Source:MGI Symbol;Acc:MGI:5611614]
ENSMUSG00000069792	2.39917	0.54226	2.14548	0.000810566	0.0266552	up	Wfdc17	WAP four-disulfide core domain 17 [Source:MGI Symbol;Acc:MGI:3649773]
ENSMUSG00000023349	0.773101	0.217553	1.82929	0.000842713	0.0274489	up	Clec4n	C-type lectin domain family 4, member n [Source:MGI Symbol;Acc:MGI:1861231]
ENSMUSG00000101389	0.959964	0.225323	2.09099	0.000858024	0.0278612	up	Ms4a4a	membrane-spanning 4-domains, subfamily A, member 4A [Source:MGI Symbol;Acc:MGI:3643932]
ENSMUSG00000025461	0.253394	0.039438	2.68372	0.000898988	0.0287003	up	Cd163l1	CD163 molecule-like 1 [Source:MGI Symbol;Acc:MGI:2443796]
ENSMUSG00000040740	13.2479	5.45398	1.28038	0.000898332	0.0287003	up	Slc25a34	solute carrier family 25, member 34 [Source:MGI Symbol;Acc:MGI:2686215]
ENSMUSG00000000244	0.396376	0.116307	1.76893	0.000904077	0.0287349	up	Tspan32	tetraspanin 32 [Source:MGI Symbol;Acc:MGI:1350360]
ENSMUSG00000029322	0.82688	0.128637	2.68437	0.000929818	0.0293753	up	Plac8	placenta-specific 8 [Source:MGI Symbol;Acc:MGI:2445289]
ENSMUSG00000098950	9.4371	2.65014	1.83227	0.000965529	0.0298435	up	Gm28036	predicted gene, 28036 [Source:MGI Symbol;Acc:MGI:5547772]
ENSMUSG00000026692	0.585827	0.104187	2.49131	0.000981991	0.0301618	up	Fmo4	flavin containing monooxygenase 4 [Source:MGI Symbol;Acc:MGI:2429497]
ENSMUSG00000026295	1.90743	0.856576	1.15498	0.000989183	0.0302804	up	Spp2	secreted phosphoprotein 2 [Source:MGI Symbol;Acc:MGI:1922646]
ENSMUSG00000024334	1.29615	0.501812	1.36902	0.00104461	0.0315646	up	H2-Oa	histocompatibility 2, O region alpha locus [Source:MGI Symbol;Acc:MGI:95924]
ENSMUSG00000112095	0.661631	0.329724	1.00477	0.00106372	0.0319646	up	AC132332.1	-
ENSMUSG00000048852	0.170253	0.061225	1.47549	0.00106503	0.0319646	up	Gm12185	predicted gene 12185 [Source:MGI Symbol;Acc:MGI:3652173]
ENSMUSG00000071347	0.625522	0.245416	1.34983	0.00107819	0.0321756	up	C1qtnf9	C1q and tumor necrosis factor related protein 9 [Source:MGI Symbol;Acc:MGI:3045252]
ENSMUSG00000097541	0.443823	0.05775	2.94209	0.00111498	0.0328999	up	Gm26752	predicted gene, 26752 [Source:MGI Symbol;Acc:MGI:5477246]
ENSMUSG00000091700	0.402897	0.121173	1.73335	0.0011265	0.0330816	up	Gm7876	predicted gene 7876 [Source:MGI Symbol;Acc:MGI:3779769]
ENSMUSG00000035370	10.941	1.49648	2.8701	0.00117322	0.0339045	up	Adat3	adenosine deaminase, tRNA-specific 3 [Source:MGI Symbol;Acc:MGI:1924344]
ENSMUSG00000086029	1.15326	0.289195	1.9956	0.00119391	0.0343129	up	Pax6os1	paired box 6 opposite strand 1 [Source:MGI Symbol;Acc:MGI:3028033]
ENSMUSG00000035042	1.58186	0.340249	2.21696	0.00124954	0.0354272	up	Ccl5	chemokine (C-C motif) ligand 5 [Source:MGI Symbol;Acc:MGI:98262]
ENSMUSG00000076609	7.18766	2.57728	1.47967	0.00129534	0.036285	up	Igkc	immunoglobulin kappa constant [Source:MGI Symbol;Acc:MGI:96495]
ENSMUSG00000070780	1.24005	0.317752	1.96443	0.0013113	0.036552	up	Rbm47	RNA binding motif protein 47 [Source:MGI Symbol;Acc:MGI:2384294]
ENSMUSG00000026579	0.410207	0.186312	1.13863	0.00153067	0.0408614	up	F5	coagulation factor V [Source:MGI Symbol;Acc:MGI:88382]
ENSMUSG00000064109	2.65588	0.918862	1.53127	0.0016361	0.0426899	up	Hcst	hematopoietic cell signal transducer [Source:MGI Symbol;Acc:MGI:1344360]
ENSMUSG00000078480	6.26552	0.547526	3.51644	0.00163043	0.0426899	up	Mrpl48-ps	mitochondrial ribosomal protein L48 pseudogene [Source:MGI Symbol;Acc:MGI:3050089]
ENSMUSG00000021416	0.469974	0.100024	2.23224	0.00163401	0.0426899	up	Eci3	enoyl-Coenzyme A delta isomerase 3 [Source:MGI Symbol;Acc:MGI:1916373]
ENSMUSG00000032013	0.81404	0.188486	2.11064	0.00168725	0.0437622	up	Trim29	tripartite motif-containing 29 [Source:MGI Symbol;Acc:MGI:1919419]
ENSMUSG00000040829	1.02796	0.419653	1.29251	0.0017527	0.0448263	up	Zmynd15	zinc finger, MYND-type containing 15 [Source:MGI Symbol;Acc:MGI:3603821]
ENSMUSG00000056071	9.78425	3.14258	1.63851	0.00186289	0.0469274	up	S100a9	S100 calcium binding protein A9 (calgranulin B) [Source:MGI Symbol;Acc:MGI:1338947]
ENSMUSG00000027368	1.73592	0.831328	1.06221	0.00188265	0.0473116	up	Dusp2	dual specificity phosphatase 2 [Source:MGI Symbol;Acc:MGI:101911]
ENSMUSG00000108866	3.43986	0.212735	4.01522	0.00198651	0.0492338	up	Gm44791	predicted gene 44791 [Source:MGI Symbol;Acc:MGI:5753367]

## Sheet: down
Gene id	MeanTPM (KO)	MeanTPM (WT)	log2FoldChange	pValue	qValue	result	GeneName	GeneDescription
ENSMUSG00000037049	11.4229	103.376	-3.1779	2.51975e-279	5.29374e-275	down	Smpd1	sphingomyelin phosphodiesterase 1, acid lysosomal [Source:MGI Symbol;Acc:MGI:98325]
ENSMUSG00000050121	3.16957	12.3263	-1.95938	6.99161e-40	1.1299e-36	down	Opalin	oligodendrocytic myelin paranodal and inner loop protein [Source:MGI Symbol;Acc:MGI:2657025]
ENSMUSG00000027375	28.8306	67.1932	-1.22071	1.04753e-39	1.57197e-36	down	Mal	myelin and lymphocyte protein, T cell differentiation protein [Source:MGI Symbol;Acc:MGI:892970]
ENSMUSG00000027858	12.4522	25.0095	-1.00607	1.42568e-31	1.49761e-28	down	Tspan2	tetraspanin 2 [Source:MGI Symbol;Acc:MGI:1917997]
ENSMUSG00000066258	0.015195	4.22142	-8.11799	3.17291e-24	2.29861e-21	down	Trim12a	tripartite motif-containing 12A [Source:MGI Symbol;Acc:MGI:1923931]
ENSMUSG00000057596	0.10688	1.07936	-3.33612	2.10167e-19	9.81201e-17	down	Trim30d	tripartite motif-containing 30D [Source:MGI Symbol;Acc:MGI:3035181]
ENSMUSG00000036634	46.963	97.385	-1.05217	2.84555e-16	1.01326e-13	down	Mag	myelin-associated glycoprotein [Source:MGI Symbol;Acc:MGI:96912]
ENSMUSG00000026830	8.56154	17.6704	-1.04539	5.27278e-15	1.65337e-12	down	Ermn	ermin, ERM-like protein [Source:MGI Symbol;Acc:MGI:1925017]
ENSMUSG00000006403	4.05436	8.33559	-1.03981	5.08319e-12	1.17355e-09	down	Adamts4	a disintegrin-like and metallopeptidase (reprolysin type) with thrombospondin type 1 motif, 4 [Source:MGI Symbol;Acc:MGI:1339949]
ENSMUSG00000060441	0.0795982	0.499675	-2.65018	6.98056e-11	1.45202e-08	down	Trim5	tripartite motif-containing 5 [Source:MGI Symbol;Acc:MGI:3646853]
ENSMUSG00000013523	38.3455	81.1816	-1.0821	5.39487e-10	9.68726e-08	down	Bcas1	breast carcinoma amplified sequence 1 [Source:MGI Symbol;Acc:MGI:1924210]
ENSMUSG00000032712	2.48846	5.03927	-1.01796	1.29973e-08	1.91843e-06	down	2810474O19Rik	RIKEN cDNA 2810474O19 gene [Source:MGI Symbol;Acc:MGI:1914496]
ENSMUSG00000110027	0.509445	1.54706	-1.60253	2.55661e-08	3.55708e-06	down	C030029H02Rik	RIKEN cDNA C030029H02 gene [Source:MGI Symbol;Acc:MGI:1924633]
ENSMUSG00000025479	0.0972347	1.35815	-3.80403	6.06902e-08	7.91951e-06	down	Cyp2e1	cytochrome P450, family 2, subfamily e, polypeptide 1 [Source:MGI Symbol;Acc:MGI:88607]
ENSMUSG00000044824	0.069501	1.00212	-3.84988	1.18861e-07	1.46033e-05	down	Olfr545	olfactory receptor 545 [Source:MGI Symbol;Acc:MGI:3030379]
ENSMUSG00000109792	0.177953	0.664339	-1.90042	4.50786e-07	4.78311e-05	down	Gm45426	predicted gene 45426 [Source:MGI Symbol;Acc:MGI:5791262]
ENSMUSG00000030054	0.0490198	0.920139	-4.23042	1.295e-06	0.000122003	down	Gp9	glycoprotein 9 (platelet) [Source:MGI Symbol;Acc:MGI:1860137]
ENSMUSG00000104674	0.563183	1.65303	-1.55343	2.89049e-06	0.000253026	down	Gm42756	predicted gene 42756 [Source:MGI Symbol;Acc:MGI:5662893]
ENSMUSG00000104494	1.08932	2.95734	-1.44087	2.92104e-06	0.00025464	down	Gm37111	predicted gene, 37111 [Source:MGI Symbol;Acc:MGI:5610339]
ENSMUSG00000097516	0.0489415	0.456234	-3.22064	3.1062e-06	0.00026636	down	4930467D21Rik	RIKEN cDNA 4930467D21 gene [Source:MGI Symbol;Acc:MGI:1923064]
ENSMUSG00000064325	0.671718	1.93742	-1.52821	6.81424e-06	0.000542274	down	Hhip	Hedgehog-interacting protein [Source:MGI Symbol;Acc:MGI:1341847]
ENSMUSG00000006014	2.72129	6.44425	-1.24372	1.31292e-05	0.000947871	down	Prg4	proteoglycan 4 (megakaryocyte stimulating factor, articular superficial zone protein) [Source:MGI Symbol;Acc:MGI:1891344]
ENSMUSG00000104651	0.210668	1.10145	-2.38637	1.93618e-05	0.00131178	down	Gm21168	predicted gene, 21168 [Source:MGI Symbol;Acc:MGI:5434523]
ENSMUSG00000035735	21.5433	51.1003	-1.24609	3.64787e-05	0.00229456	down	Dagla	diacylglycerol lipase, alpha [Source:MGI Symbol;Acc:MGI:2677061]
ENSMUSG00000092963	0.194054	16.1034	-6.37476	7.79434e-05	0.0043667	down	Gm22238	predicted gene, 22238 [Source:MGI Symbol;Acc:MGI:5452015]
ENSMUSG00000056144	0.865222	1.77944	-1.04028	0.000176461	0.00856182	down	Trim34a	tripartite motif-containing 34A [Source:MGI Symbol;Acc:MGI:2137359]
ENSMUSG00000108738	0.451764	0.92552	-1.0347	0.000214447	0.00992359	down	Gm44777	predicted gene 44777 [Source:MGI Symbol;Acc:MGI:5753353]
ENSMUSG00000097783	0.0957957	0.45622	-2.2517	0.000245018	0.0110701	down	Gm26747	predicted gene, 26747 [Source:MGI Symbol;Acc:MGI:5477241]
ENSMUSG00000021697	0.0499285	0.32483	-2.70175	0.000254655	0.0114074	down	Depdc1b	DEP domain containing 1B [Source:MGI Symbol;Acc:MGI:2145425]
ENSMUSG00000025727	0.333331	0.721447	-1.11394	0.000280734	0.0123388	down	A930017K11Rik	RIKEN cDNA A930017K11 gene [Source:MGI Symbol;Acc:MGI:2442713]
ENSMUSG00000086188	0.0564412	0.471945	-3.0638	0.000291257	0.0127215	down	Gm15169	predicted gene 15169 [Source:MGI Symbol;Acc:MGI:3705215]
ENSMUSG00000106691	0.938856	2.17358	-1.2111	0.000350638	0.0144778	down	2700029L08Rik	RIKEN cDNA 2700029L08 gene [Source:MGI Symbol;Acc:MGI:1924056]
ENSMUSG00000100553	0.252516	0.659452	-1.38489	0.00036055	0.0147945	down	Gm17751	predicted gene, 17751 [Source:MGI Symbol;Acc:MGI:5009832]
ENSMUSG00000048351	2.69056	6.48274	-1.2687	0.000424339	0.016789	down	Coa7	cytochrome c oxidase assembly factor 7 [Source:MGI Symbol;Acc:MGI:1917143]
ENSMUSG00000102234	0.919333	2.83995	-1.6272	0.000480957	0.0185044	down	Gm37885	predicted gene, 37885 [Source:MGI Symbol;Acc:MGI:5611113]
ENSMUSG00000074591	0.567168	1.21696	-1.10143	0.000513519	0.019369	down	Ankub1	ankrin repeat and ubiquitin domain containing 1 [Source:MGI Symbol;Acc:MGI:2685256]
ENSMUSG00000078771	3.66361	9.016	-1.29922	0.000585935	0.0212606	down	Evi2a	ecotropic viral integration site 2a [Source:MGI Symbol;Acc:MGI:95458]
ENSMUSG00000000263	0.222981	0.641605	-1.52476	0.000598296	0.0214133	down	Glra1	glycine receptor, alpha 1 subunit [Source:MGI Symbol;Acc:MGI:95747]
ENSMUSG00000029797	0.181997	0.534748	-1.55494	0.000754389	0.0254806	down	Sspo	SCO-spondin [Source:MGI Symbol;Acc:MGI:2674311]
ENSMUSG00000113642	0.257653	1.81874	-2.81944	0.000895137	0.0287003	down	CT030170.6	-
ENSMUSG00000107092	0.240282	4.37274	-4.18573	0.000954909	0.0296918	down	Gm7993	predicted gene 7993 [Source:MGI Symbol;Acc:MGI:3647399]
ENSMUSG00000073530	0.691616	1.59015	-1.20112	0.00096949	0.0298651	down	Pappa2	pappalysin 2 [Source:MGI Symbol;Acc:MGI:3051647]
ENSMUSG00000105395	3.03409	6.3295	-1.06083	0.00115812	0.0336063	down	Gm42672	predicted gene 42672 [Source:MGI Symbol;Acc:MGI:5662809]
ENSMUSG00000090671	0.535785	1.67968	-1.64846	0.00137135	0.0377105	down	Gm5067	predicted gene 5067 [Source:MGI Symbol;Acc:MGI:3644982]
ENSMUSG00000092103	0.031944	0.217155	-2.76511	0.00195609	0.0486337	down	Gm17039	predicted gene 17039 [Source:MGI Symbol;Acc:MGI:4937866]
ENSMUSG00000083708	4.80634	12.497	-1.37857	0.00198726	0.0492338	down	Gm13123	predicted gene 13123 [Source:MGI Symbol;Acc:MGI:3651473]
