# Supplementary material for: Acid sphingomyelinase modulates anxiety-like behavior likely through toll-like receptor signaling pathway
Source: Mol Brain. 2025 Feb 4;18:8. doi: 10.1186/s13041-025-01178-x (PMC11796198; doi:10.1186/s13041-025-01178-x)
Supplement: Supplementary file 3 — Supplementary Material 3: Dataset S2 GO enrichment results of DEGs [file 13041_2025_1178_MOESM3_ESM.xlsx]

## Sheet: KO_vs_WT.sign_GO_enrichment
GO.ID	Term	Ontology	Significant	Annotated	Pvalue	Qvalue	Signi_id	Signi_symbol
GO:0002376	immune system process	biological process	58/170	2251/20960	2.5e-16	3.81575e-12	ENSMUSG00000000244(1.76893040205),ENSMUSG00000000982(4.0960144161),ENSMUSG00000004707(4.57224185606),ENSMUSG00000004730(1.22636446956),ENSMUSG00000006014(-1.24372042635),ENSMUSG00000006519(1.30167791567),ENSMUSG00000015355(2.04882669746),ENSMUSG00000018920(1.23211073461),ENSMUSG00000018930(3.01253243427),ENSMUSG00000020437(1.15759102025),ENSMUSG00000022901(1.14747838723),ENSMUSG00000022952(1.2654…	Tspan32(1.76893040205),Ccl3(4.0960144161),Ly9(4.57224185606),Adgre1(1.22636446956),Prg4(-1.24372042635),Cyba(1.30167791567),Cd48(2.04882669746),Cxcl16(1.23211073461),Ccl4(3.01253243427),Myo1g(1.15759102025),Cd86(1.14747838723),Runx1(1.26545907729),Clec4n(1.82929284183),Trem2(1.45956659412),H2-Oa(1.36901837952),Il1a(1.25757385669),Tspan2(-1.00607156379),Tlr2(1.28322287658),Tnfsf8(3.41574358911),Cs…
GO:0006952	defense response	biological process	44/170	1353/20960	9e-16	5.59643e-12	ENSMUSG00000000244(1.76893040205),ENSMUSG00000000982(4.0960144161),ENSMUSG00000004707(4.57224185606),ENSMUSG00000006403(-1.03980978779),ENSMUSG00000006519(1.30167791567),ENSMUSG00000018819(1.22886253912),ENSMUSG00000018920(1.23211073461),ENSMUSG00000018930(3.01253243427),ENSMUSG00000021322(1.61381120302),ENSMUSG00000022901(1.14747838723),ENSMUSG00000023349(1.82929284183),ENSMUSG00000023992(1.4595…	Tspan32(1.76893040205),Ccl3(4.0960144161),Ly9(4.57224185606),Adamts4(-1.03980978779),Cyba(1.30167791567),Lsp1(1.22886253912),Cxcl16(1.23211073461),Ccl4(3.01253243427),Aoah(1.61381120302),Cd86(1.14747838723),Clec4n(1.82929284183),Trem2(1.45956659412),Il1a(1.25757385669),Tspan2(-1.00607156379),Tlr2(1.28322287658),Tnfsf8(3.41574358911),Plac8(2.68436994123),Cxcl9(3.87194373585),Anxa3(1.22546151376),L…
GO:0006955	immune response	biological process	44/170	1362/20960	1.1e-15	5.59643e-12	ENSMUSG00000000982(4.0960144161),ENSMUSG00000004707(4.57224185606),ENSMUSG00000004730(1.22636446956),ENSMUSG00000006014(-1.24372042635),ENSMUSG00000006519(1.30167791567),ENSMUSG00000015355(2.04882669746),ENSMUSG00000018920(1.23211073461),ENSMUSG00000018930(3.01253243427),ENSMUSG00000020437(1.15759102025),ENSMUSG00000022901(1.14747838723),ENSMUSG00000023349(1.82929284183),ENSMUSG00000023992(1.4595…	Ccl3(4.0960144161),Ly9(4.57224185606),Adgre1(1.22636446956),Prg4(-1.24372042635),Cyba(1.30167791567),Cd48(2.04882669746),Cxcl16(1.23211073461),Ccl4(3.01253243427),Myo1g(1.15759102025),Cd86(1.14747838723),Clec4n(1.82929284183),Trem2(1.45956659412),H2-Oa(1.36901837952),Il1a(1.25757385669),Tlr2(1.28322287658),Tnfsf8(3.41574358911),Cxcl9(3.87194373585),Anxa3(1.22546151376),Lag3(1.84452896188),Tyrobp(…
GO:0002682	regulation of immune system process	biological process	38/170	1188/20960	2.1e-13	8.01308e-10	ENSMUSG00000000244(1.76893040205),ENSMUSG00000000982(4.0960144161),ENSMUSG00000006519(1.30167791567),ENSMUSG00000015355(2.04882669746),ENSMUSG00000018930(3.01253243427),ENSMUSG00000020437(1.15759102025),ENSMUSG00000022901(1.14747838723),ENSMUSG00000022952(1.26545907729),ENSMUSG00000023349(1.82929284183),ENSMUSG00000023992(1.45956659412),ENSMUSG00000024334(1.36901837952),ENSMUSG00000027399(1.25757…	Tspan32(1.76893040205),Ccl3(4.0960144161),Cyba(1.30167791567),Cd48(2.04882669746),Ccl4(3.01253243427),Myo1g(1.15759102025),Cd86(1.14747838723),Runx1(1.26545907729),Clec4n(1.82929284183),Trem2(1.45956659412),H2-Oa(1.36901837952),Il1a(1.25757385669),Tlr2(1.28322287658),Csf3r(1.20382744417),Cxcl9(3.87194373585),Lag3(1.84452896188),Tyrobp(1.52286167394),Btk(1.00790742861),Lmo2(1.21638021246),Tlr13(1.…
GO:0002274	myeloid leukocyte activation	biological process	15/170	154/20960	2.1e-12	6.41046e-09	ENSMUSG00000000244(1.76893040205),ENSMUSG00000000982(4.0960144161),ENSMUSG00000015355(2.04882669746),ENSMUSG00000022901(1.14747838723),ENSMUSG00000027995(1.28322287658),ENSMUSG00000029484(1.22546151376),ENSMUSG00000030579(1.52286167394),ENSMUSG00000031264(1.00790742861),ENSMUSG00000034652(1.28716109177),ENSMUSG00000035042(2.21695878729),ENSMUSG00000038147(1.74205998603),ENSMUSG00000044827(1.15817…	Tspan32(1.76893040205),Ccl3(4.0960144161),Cd48(2.04882669746),Cd86(1.14747838723),Tlr2(1.28322287658),Anxa3(1.22546151376),Tyrobp(1.52286167394),Btk(1.00790742861),Cd300a(1.28716109177),Ccl5(2.21695878729),Cd84(1.74205998603),Tlr1(1.15817179257),Cd300lf(2.51722497467),Pirb(2.47593908525),Cnr2(1.51290358354)
GO:0045087	innate immune response	biological process	28/170	708/20960	3.6e-12	9.1578e-09	ENSMUSG00000000982(4.0960144161),ENSMUSG00000004707(4.57224185606),ENSMUSG00000006519(1.30167791567),ENSMUSG00000018920(1.23211073461),ENSMUSG00000018930(3.01253243427),ENSMUSG00000022901(1.14747838723),ENSMUSG00000023349(1.82929284183),ENSMUSG00000023992(1.45956659412),ENSMUSG00000027995(1.28322287658),ENSMUSG00000030124(1.84452896188),ENSMUSG00000030579(1.52286167394),ENSMUSG00000031264(1.00790…	Ccl3(4.0960144161),Ly9(4.57224185606),Cyba(1.30167791567),Cxcl16(1.23211073461),Ccl4(3.01253243427),Cd86(1.14747838723),Clec4n(1.82929284183),Trem2(1.45956659412),Tlr2(1.28322287658),Lag3(1.84452896188),Tyrobp(1.52286167394),Btk(1.00790742861),Tlr13(1.12256638224),Cd300a(1.28716109177),Ccl5(2.21695878729),C1qa(1.12656326391),C1qc(1.02319004825),C1qb(1.0664142908),Icam1(1.25152429575),Tlr1(1.15817…
GO:0002684	positive regulation of immune system process	biological process	30/170	854/20960	1.1e-11	2.39847e-08	ENSMUSG00000000982(4.0960144161),ENSMUSG00000006519(1.30167791567),ENSMUSG00000018930(3.01253243427),ENSMUSG00000020437(1.15759102025),ENSMUSG00000022901(1.14747838723),ENSMUSG00000022952(1.26545907729),ENSMUSG00000023349(1.82929284183),ENSMUSG00000023992(1.45956659412),ENSMUSG00000027399(1.25757385669),ENSMUSG00000027995(1.28322287658),ENSMUSG00000029417(3.87194373585),ENSMUSG00000030124(1.84452…	Ccl3(4.0960144161),Cyba(1.30167791567),Ccl4(3.01253243427),Myo1g(1.15759102025),Cd86(1.14747838723),Runx1(1.26545907729),Clec4n(1.82929284183),Trem2(1.45956659412),Il1a(1.25757385669),Tlr2(1.28322287658),Cxcl9(3.87194373585),Lag3(1.84452896188),Btk(1.00790742861),Tlr13(1.12256638224),Cd300a(1.28716109177),Ccl5(2.21695878729),C1qa(1.12656326391),C1qc(1.02319004825),C1qb(1.0664142908),Icam1(1.25152…
GO:0031349	positive regulation of defense response	biological process	16/170	262/20960	4.5e-10	8.58544e-07	ENSMUSG00000000982(4.0960144161),ENSMUSG00000006519(1.30167791567),ENSMUSG00000022901(1.14747838723),ENSMUSG00000023349(1.82929284183),ENSMUSG00000027995(1.28322287658),ENSMUSG00000030124(1.84452896188),ENSMUSG00000031264(1.00790742861),ENSMUSG00000033777(1.12256638224),ENSMUSG00000034652(1.28716109177),ENSMUSG00000038642(1.15792102042),ENSMUSG00000044827(1.15817179257),ENSMUSG00000047798(2.51722…	Ccl3(4.0960144161),Cyba(1.30167791567),Cd86(1.14747838723),Clec4n(1.82929284183),Tlr2(1.28322287658),Lag3(1.84452896188),Btk(1.00790742861),Tlr13(1.12256638224),Cd300a(1.28716109177),Ctss(1.15792102042),Tlr1(1.15817179257),Cd300lf(2.51722497467),S100a8(2.23613588673),S100a9(1.63851129122),Trim5(-2.6501806984),Clec7a(4.29178444806)
GO:0031347	regulation of defense response	biological process	20/170	468/20960	1.5e-09	2.54383e-06	ENSMUSG00000000244(1.76893040205),ENSMUSG00000000982(4.0960144161),ENSMUSG00000006519(1.30167791567),ENSMUSG00000021322(1.61381120302),ENSMUSG00000022901(1.14747838723),ENSMUSG00000023349(1.82929284183),ENSMUSG00000027995(1.28322287658),ENSMUSG00000030124(1.84452896188),ENSMUSG00000031264(1.00790742861),ENSMUSG00000033777(1.12256638224),ENSMUSG00000034652(1.28716109177),ENSMUSG00000035042(2.21695…	Tspan32(1.76893040205),Ccl3(4.0960144161),Cyba(1.30167791567),Aoah(1.61381120302),Cd86(1.14747838723),Clec4n(1.82929284183),Tlr2(1.28322287658),Lag3(1.84452896188),Btk(1.00790742861),Tlr13(1.12256638224),Cd300a(1.28716109177),Ccl5(2.21695878729),Ctss(1.15792102042),Tlr1(1.15817179257),Cd300lf(2.51722497467),S100a8(2.23613588673),S100a9(1.63851129122),Trim5(-2.6501806984),Cnr2(1.51290358354),Clec7…
GO:0006954	inflammatory response	biological process	22/170	576/20960	1.7e-09	2.59471e-06	ENSMUSG00000000982(4.0960144161),ENSMUSG00000006519(1.30167791567),ENSMUSG00000018930(3.01253243427),ENSMUSG00000021322(1.61381120302),ENSMUSG00000027399(1.25757385669),ENSMUSG00000027858(-1.00607156379),ENSMUSG00000027995(1.28322287658),ENSMUSG00000029417(3.87194373585),ENSMUSG00000031264(1.00790742861),ENSMUSG00000033777(1.12256638224),ENSMUSG00000034652(1.28716109177),ENSMUSG00000035042(2.2169…	Ccl3(4.0960144161),Cyba(1.30167791567),Ccl4(3.01253243427),Aoah(1.61381120302),Il1a(1.25757385669),Tspan2(-1.00607156379),Tlr2(1.28322287658),Cxcl9(3.87194373585),Btk(1.00790742861),Tlr13(1.12256638224),Cd300a(1.28716109177),Ccl5(2.21695878729),Icam1(1.25152429575),Ctss(1.15792102042),C3ar1(1.57595580168),Tlr1(1.15817179257),S100a8(2.23613588673),S100a9(1.63851129122),Cnr2(1.51290358354),C4b(2.01…
GO:0051707	response to other organism	biological process	27/170	913/20960	5.6e-09	7.75869e-06	ENSMUSG00000000244(1.76893040205),ENSMUSG00000000982(4.0960144161),ENSMUSG00000006403(-1.03980978779),ENSMUSG00000006519(1.30167791567),ENSMUSG00000018920(1.23211073461),ENSMUSG00000021242(1.05329657937),ENSMUSG00000022901(1.14747838723),ENSMUSG00000023349(1.82929284183),ENSMUSG00000023992(1.45956659412),ENSMUSG00000027995(1.28322287658),ENSMUSG00000028362(3.41574358911),ENSMUSG00000029322(2.6843…	Tspan32(1.76893040205),Ccl3(4.0960144161),Adamts4(-1.03980978779),Cyba(1.30167791567),Cxcl16(1.23211073461),Npc2(1.05329657937),Cd86(1.14747838723),Clec4n(1.82929284183),Trem2(1.45956659412),Tlr2(1.28322287658),Tnfsf8(3.41574358911),Plac8(2.68436994123),Cxcl9(3.87194373585),Anxa3(1.22546151376),Itgax(2.96018060296),Btk(1.00790742861),Tlr13(1.12256638224),Ccl5(2.21695878729),Icam1(1.25152429575),T…
GO:0043207	response to external biotic stimulus	biological process	27/170	917/20960	6.1e-09	7.75869e-06	ENSMUSG00000000244(1.76893040205),ENSMUSG00000000982(4.0960144161),ENSMUSG00000006403(-1.03980978779),ENSMUSG00000006519(1.30167791567),ENSMUSG00000018920(1.23211073461),ENSMUSG00000021242(1.05329657937),ENSMUSG00000022901(1.14747838723),ENSMUSG00000023349(1.82929284183),ENSMUSG00000023992(1.45956659412),ENSMUSG00000027995(1.28322287658),ENSMUSG00000028362(3.41574358911),ENSMUSG00000029322(2.6843…	Tspan32(1.76893040205),Ccl3(4.0960144161),Adamts4(-1.03980978779),Cyba(1.30167791567),Cxcl16(1.23211073461),Npc2(1.05329657937),Cd86(1.14747838723),Clec4n(1.82929284183),Trem2(1.45956659412),Tlr2(1.28322287658),Tnfsf8(3.41574358911),Plac8(2.68436994123),Cxcl9(3.87194373585),Anxa3(1.22546151376),Itgax(2.96018060296),Btk(1.00790742861),Tlr13(1.12256638224),Ccl5(2.21695878729),Icam1(1.25152429575),T…
GO:0002252	immune effector process	biological process	23/170	707/20960	1.5e-08	1.76112e-05	ENSMUSG00000000244(1.76893040205),ENSMUSG00000000982(4.0960144161),ENSMUSG00000004707(4.57224185606),ENSMUSG00000020437(1.15759102025),ENSMUSG00000022901(1.14747838723),ENSMUSG00000029417(3.87194373585),ENSMUSG00000029484(1.22546151376),ENSMUSG00000030124(1.84452896188),ENSMUSG00000030579(1.52286167394),ENSMUSG00000030789(2.96018060296),ENSMUSG00000031264(1.00790742861),ENSMUSG00000034652(1.28716…	Tspan32(1.76893040205),Ccl3(4.0960144161),Ly9(4.57224185606),Myo1g(1.15759102025),Cd86(1.14747838723),Cxcl9(3.87194373585),Anxa3(1.22546151376),Lag3(1.84452896188),Tyrobp(1.52286167394),Itgax(2.96018060296),Btk(1.00790742861),Cd300a(1.28716109177),Ccl5(2.21695878729),C1qa(1.12656326391),C1qc(1.02319004825),C1qb(1.0664142908),Icam1(1.25152429575),Cd84(1.74205998603),Pirb(2.47593908525),Trim5(-2.65…
GO:0009607	response to biotic stimulus	biological process	27/170	963/20960	1.7e-08	1.85336e-05	ENSMUSG00000000244(1.76893040205),ENSMUSG00000000982(4.0960144161),ENSMUSG00000006403(-1.03980978779),ENSMUSG00000006519(1.30167791567),ENSMUSG00000018920(1.23211073461),ENSMUSG00000021242(1.05329657937),ENSMUSG00000022901(1.14747838723),ENSMUSG00000023349(1.82929284183),ENSMUSG00000023992(1.45956659412),ENSMUSG00000027995(1.28322287658),ENSMUSG00000028362(3.41574358911),ENSMUSG00000029322(2.6843…	Tspan32(1.76893040205),Ccl3(4.0960144161),Adamts4(-1.03980978779),Cyba(1.30167791567),Cxcl16(1.23211073461),Npc2(1.05329657937),Cd86(1.14747838723),Clec4n(1.82929284183),Trem2(1.45956659412),Tlr2(1.28322287658),Tnfsf8(3.41574358911),Plac8(2.68436994123),Cxcl9(3.87194373585),Anxa3(1.22546151376),Itgax(2.96018060296),Btk(1.00790742861),Tlr13(1.12256638224),Ccl5(2.21695878729),Icam1(1.25152429575),T…
GO:0050900	leukocyte migration	biological process	15/170	297/20960	2.1e-08	2.13682e-05	ENSMUSG00000000982(4.0960144161),ENSMUSG00000018920(1.23211073461),ENSMUSG00000018930(3.01253243427),ENSMUSG00000020437(1.15759102025),ENSMUSG00000027399(1.25757385669),ENSMUSG00000028859(1.20382744417),ENSMUSG00000029417(3.87194373585),ENSMUSG00000034652(1.28716109177),ENSMUSG00000035042(2.21695878729),ENSMUSG00000037405(1.25152429575),ENSMUSG00000040552(1.57595580168),ENSMUSG00000050335(2.35266…	Ccl3(4.0960144161),Cxcl16(1.23211073461),Ccl4(3.01253243427),Myo1g(1.15759102025),Il1a(1.25757385669),Csf3r(1.20382744417),Cxcl9(3.87194373585),Cd300a(1.28716109177),Ccl5(2.21695878729),Icam1(1.25152429575),C3ar1(1.57595580168),Lgals3(2.35266016114),S100a8(2.23613588673),S100a9(1.63851129122),Cnr2(1.51290358354)
GO:0097530	granulocyte migration	biological process	10/170	117/20960	4e-08	3.81575e-05	ENSMUSG00000000982(4.0960144161),ENSMUSG00000018930(3.01253243427),ENSMUSG00000027399(1.25757385669),ENSMUSG00000028859(1.20382744417),ENSMUSG00000034652(1.28716109177),ENSMUSG00000035042(2.21695878729),ENSMUSG00000040552(1.57595580168),ENSMUSG00000050335(2.35266016114),ENSMUSG00000056054(2.23613588673),ENSMUSG00000056071(1.63851129122)	Ccl3(4.0960144161),Ccl4(3.01253243427),Il1a(1.25757385669),Csf3r(1.20382744417),Cd300a(1.28716109177),Ccl5(2.21695878729),C3ar1(1.57595580168),Lgals3(2.35266016114),S100a8(2.23613588673),S100a9(1.63851129122)
GO:0050776	regulation of immune response	biological process	22/170	693/20960	4.9e-08	4.39934e-05	ENSMUSG00000006519(1.30167791567),ENSMUSG00000015355(2.04882669746),ENSMUSG00000020437(1.15759102025),ENSMUSG00000022901(1.14747838723),ENSMUSG00000023349(1.82929284183),ENSMUSG00000027995(1.28322287658),ENSMUSG00000030124(1.84452896188),ENSMUSG00000031264(1.00790742861),ENSMUSG00000033777(1.12256638224),ENSMUSG00000034652(1.28716109177),ENSMUSG00000036887(1.12656326391),ENSMUSG00000036896(1.0231…	Cyba(1.30167791567),Cd48(2.04882669746),Myo1g(1.15759102025),Cd86(1.14747838723),Clec4n(1.82929284183),Tlr2(1.28322287658),Lag3(1.84452896188),Btk(1.00790742861),Tlr13(1.12256638224),Cd300a(1.28716109177),C1qa(1.12656326391),C1qc(1.02319004825),C1qb(1.0664142908),Cd84(1.74205998603),C3ar1(1.57595580168),Klhl6(1.17918357919),Tlr1(1.15817179257),Cd300lf(2.51722497467),Trim5(-2.6501806984),Hcst(1.53…
GO:0002253	activation of immune response	biological process	17/170	424/20960	6.9e-08	5.85082e-05	ENSMUSG00000006519(1.30167791567),ENSMUSG00000020437(1.15759102025),ENSMUSG00000022901(1.14747838723),ENSMUSG00000023349(1.82929284183),ENSMUSG00000027995(1.28322287658),ENSMUSG00000033777(1.12256638224),ENSMUSG00000034652(1.28716109177),ENSMUSG00000036887(1.12656326391),ENSMUSG00000036896(1.02319004825),ENSMUSG00000036905(1.0664142908),ENSMUSG00000040552(1.57595580168),ENSMUSG00000043008(1.17918…	Cyba(1.30167791567),Myo1g(1.15759102025),Cd86(1.14747838723),Clec4n(1.82929284183),Tlr2(1.28322287658),Tlr13(1.12256638224),Cd300a(1.28716109177),C1qa(1.12656326391),C1qc(1.02319004825),C1qb(1.0664142908),C3ar1(1.57595580168),Klhl6(1.17918357919),Tlr1(1.15817179257),Cd300lf(2.51722497467),Trim5(-2.6501806984),C4b(2.01244383005),Clec7a(4.29178444806)
GO:1990266	neutrophil migration	biological process	9/170	96/20960	8.7e-08	6.98885e-05	ENSMUSG00000000982(4.0960144161),ENSMUSG00000018930(3.01253243427),ENSMUSG00000027399(1.25757385669),ENSMUSG00000028859(1.20382744417),ENSMUSG00000035042(2.21695878729),ENSMUSG00000040552(1.57595580168),ENSMUSG00000050335(2.35266016114),ENSMUSG00000056054(2.23613588673),ENSMUSG00000056071(1.63851129122)	Ccl3(4.0960144161),Ccl4(3.01253243427),Il1a(1.25757385669),Csf3r(1.20382744417),Ccl5(2.21695878729),C3ar1(1.57595580168),Lgals3(2.35266016114),S100a8(2.23613588673),S100a9(1.63851129122)
GO:0002758	innate immune response-activating signal transduction	biological process	10/170	128/20960	9.4e-08	7.17361e-05	ENSMUSG00000006519(1.30167791567),ENSMUSG00000022901(1.14747838723),ENSMUSG00000023349(1.82929284183),ENSMUSG00000027995(1.28322287658),ENSMUSG00000033777(1.12256638224),ENSMUSG00000034652(1.28716109177),ENSMUSG00000044827(1.15817179257),ENSMUSG00000047798(2.51722497467),ENSMUSG00000060441(-2.6501806984),ENSMUSG00000079293(4.29178444806)	Cyba(1.30167791567),Cd86(1.14747838723),Clec4n(1.82929284183),Tlr2(1.28322287658),Tlr13(1.12256638224),Cd300a(1.28716109177),Tlr1(1.15817179257),Cd300lf(2.51722497467),Trim5(-2.6501806984),Clec7a(4.29178444806)
GO:0002218	activation of innate immune response	biological process	10/170	135/20960	1.6e-07	0.00011629	ENSMUSG00000006519(1.30167791567),ENSMUSG00000022901(1.14747838723),ENSMUSG00000023349(1.82929284183),ENSMUSG00000027995(1.28322287658),ENSMUSG00000033777(1.12256638224),ENSMUSG00000034652(1.28716109177),ENSMUSG00000044827(1.15817179257),ENSMUSG00000047798(2.51722497467),ENSMUSG00000060441(-2.6501806984),ENSMUSG00000079293(4.29178444806)	Cyba(1.30167791567),Cd86(1.14747838723),Clec4n(1.82929284183),Tlr2(1.28322287658),Tlr13(1.12256638224),Cd300a(1.28716109177),Tlr1(1.15817179257),Cd300lf(2.51722497467),Trim5(-2.6501806984),Clec7a(4.29178444806)
GO:0050778	positive regulation of immune response	biological process	19/170	574/20960	2.3e-07	0.000159568	ENSMUSG00000006519(1.30167791567),ENSMUSG00000020437(1.15759102025),ENSMUSG00000022901(1.14747838723),ENSMUSG00000023349(1.82929284183),ENSMUSG00000027995(1.28322287658),ENSMUSG00000030124(1.84452896188),ENSMUSG00000031264(1.00790742861),ENSMUSG00000033777(1.12256638224),ENSMUSG00000034652(1.28716109177),ENSMUSG00000036887(1.12656326391),ENSMUSG00000036896(1.02319004825),ENSMUSG00000036905(1.0664…	Cyba(1.30167791567),Myo1g(1.15759102025),Cd86(1.14747838723),Clec4n(1.82929284183),Tlr2(1.28322287658),Lag3(1.84452896188),Btk(1.00790742861),Tlr13(1.12256638224),Cd300a(1.28716109177),C1qa(1.12656326391),C1qc(1.02319004825),C1qb(1.0664142908),C3ar1(1.57595580168),Klhl6(1.17918357919),Tlr1(1.15817179257),Cd300lf(2.51722497467),Trim5(-2.6501806984),C4b(2.01244383005),Clec7a(4.29178444806)
GO:0045321	leukocyte activation	biological process	23/170	832/20960	2.8e-07	0.000184428	ENSMUSG00000000244(1.76893040205),ENSMUSG00000000982(4.0960144161),ENSMUSG00000004707(4.57224185606),ENSMUSG00000015355(2.04882669746),ENSMUSG00000022901(1.14747838723),ENSMUSG00000024334(1.36901837952),ENSMUSG00000027995(1.28322287658),ENSMUSG00000028362(3.41574358911),ENSMUSG00000029484(1.22546151376),ENSMUSG00000030124(1.84452896188),ENSMUSG00000030579(1.52286167394),ENSMUSG00000031264(1.00790…	Tspan32(1.76893040205),Ccl3(4.0960144161),Ly9(4.57224185606),Cd48(2.04882669746),Cd86(1.14747838723),H2-Oa(1.36901837952),Tlr2(1.28322287658),Tnfsf8(3.41574358911),Anxa3(1.22546151376),Lag3(1.84452896188),Tyrobp(1.52286167394),Btk(1.00790742861),Cd300a(1.28716109177),Ccl5(2.21695878729),Icam1(1.25152429575),Cd84(1.74205998603),Tlr1(1.15817179257),Cd300lf(2.51722497467),Lgals3(2.35266016114),Pirb(…
GO:0045089	positive regulation of innate immune response	biological process	11/170	182/20960	2.9e-07	0.000184428	ENSMUSG00000006519(1.30167791567),ENSMUSG00000022901(1.14747838723),ENSMUSG00000023349(1.82929284183),ENSMUSG00000027995(1.28322287658),ENSMUSG00000030124(1.84452896188),ENSMUSG00000033777(1.12256638224),ENSMUSG00000034652(1.28716109177),ENSMUSG00000044827(1.15817179257),ENSMUSG00000047798(2.51722497467),ENSMUSG00000060441(-2.6501806984),ENSMUSG00000079293(4.29178444806)	Cyba(1.30167791567),Cd86(1.14747838723),Clec4n(1.82929284183),Tlr2(1.28322287658),Lag3(1.84452896188),Tlr13(1.12256638224),Cd300a(1.28716109177),Tlr1(1.15817179257),Cd300lf(2.51722497467),Trim5(-2.6501806984),Clec7a(4.29178444806)
GO:0002755	MyD88-dependent toll-like receptor signaling pathway	biological process	5/170	19/20960	3.5e-07	0.000211334	ENSMUSG00000027995(1.28322287658),ENSMUSG00000033777(1.12256638224),ENSMUSG00000034652(1.28716109177),ENSMUSG00000044827(1.15817179257),ENSMUSG00000047798(2.51722497467)	Tlr2(1.28322287658),Tlr13(1.12256638224),Cd300a(1.28716109177),Tlr1(1.15817179257),Cd300lf(2.51722497467)
GO:0030595	leukocyte chemotaxis	biological process	11/170	186/20960	3.6e-07	0.000211334	ENSMUSG00000000982(4.0960144161),ENSMUSG00000018920(1.23211073461),ENSMUSG00000018930(3.01253243427),ENSMUSG00000028859(1.20382744417),ENSMUSG00000029417(3.87194373585),ENSMUSG00000035042(2.21695878729),ENSMUSG00000040552(1.57595580168),ENSMUSG00000050335(2.35266016114),ENSMUSG00000056054(2.23613588673),ENSMUSG00000056071(1.63851129122),ENSMUSG00000062585(1.51290358354)	Ccl3(4.0960144161),Cxcl16(1.23211073461),Ccl4(3.01253243427),Csf3r(1.20382744417),Cxcl9(3.87194373585),Ccl5(2.21695878729),C3ar1(1.57595580168),Lgals3(2.35266016114),S100a8(2.23613588673),S100a9(1.63851129122),Cnr2(1.51290358354)
GO:0030593	neutrophil chemotaxis	biological process	8/170	88/20960	5.9e-07	0.000321613	ENSMUSG00000000982(4.0960144161),ENSMUSG00000018930(3.01253243427),ENSMUSG00000028859(1.20382744417),ENSMUSG00000035042(2.21695878729),ENSMUSG00000040552(1.57595580168),ENSMUSG00000050335(2.35266016114),ENSMUSG00000056054(2.23613588673),ENSMUSG00000056071(1.63851129122)	Ccl3(4.0960144161),Ccl4(3.01253243427),Csf3r(1.20382744417),Ccl5(2.21695878729),C3ar1(1.57595580168),Lgals3(2.35266016114),S100a8(2.23613588673),S100a9(1.63851129122)
GO:0002221	pattern recognition receptor signaling pathway	biological process	9/170	120/20960	5.9e-07	0.000321613	ENSMUSG00000006519(1.30167791567),ENSMUSG00000022901(1.14747838723),ENSMUSG00000027995(1.28322287658),ENSMUSG00000033777(1.12256638224),ENSMUSG00000034652(1.28716109177),ENSMUSG00000044827(1.15817179257),ENSMUSG00000047798(2.51722497467),ENSMUSG00000060441(-2.6501806984),ENSMUSG00000079293(4.29178444806)	Cyba(1.30167791567),Cd86(1.14747838723),Tlr2(1.28322287658),Tlr13(1.12256638224),Cd300a(1.28716109177),Tlr1(1.15817179257),Cd300lf(2.51722497467),Trim5(-2.6501806984),Clec7a(4.29178444806)
GO:0002250	adaptive immune response	biological process	16/170	441/20960	6.5e-07	0.000342102	ENSMUSG00000004707(4.57224185606),ENSMUSG00000004730(1.22636446956),ENSMUSG00000015355(2.04882669746),ENSMUSG00000020437(1.15759102025),ENSMUSG00000022901(1.14747838723),ENSMUSG00000023349(1.82929284183),ENSMUSG00000031264(1.00790742861),ENSMUSG00000036887(1.12656326391),ENSMUSG00000036896(1.02319004825),ENSMUSG00000036905(1.0664142908),ENSMUSG00000037405(1.25152429575),ENSMUSG00000038642(1.15792…	Ly9(4.57224185606),Adgre1(1.22636446956),Cd48(2.04882669746),Myo1g(1.15759102025),Cd86(1.14747838723),Clec4n(1.82929284183),Btk(1.00790742861),C1qa(1.12656326391),C1qc(1.02319004825),C1qb(1.0664142908),Icam1(1.25152429575),Ctss(1.15792102042),Klhl6(1.17918357919),Pirb(2.47593908525),C4b(2.01244383005),Lilrb4a(1.57379850189)
GO:0001775	cell activation	biological process	24/170	948/20960	7.4e-07	0.000376487	ENSMUSG00000000244(1.76893040205),ENSMUSG00000000982(4.0960144161),ENSMUSG00000004707(4.57224185606),ENSMUSG00000015355(2.04882669746),ENSMUSG00000022901(1.14747838723),ENSMUSG00000024334(1.36901837952),ENSMUSG00000026579(1.13863151247),ENSMUSG00000027995(1.28322287658),ENSMUSG00000028362(3.41574358911),ENSMUSG00000029484(1.22546151376),ENSMUSG00000030124(1.84452896188),ENSMUSG00000030579(1.52286…	Tspan32(1.76893040205),Ccl3(4.0960144161),Ly9(4.57224185606),Cd48(2.04882669746),Cd86(1.14747838723),H2-Oa(1.36901837952),F5(1.13863151247),Tlr2(1.28322287658),Tnfsf8(3.41574358911),Anxa3(1.22546151376),Lag3(1.84452896188),Tyrobp(1.52286167394),Btk(1.00790742861),Cd300a(1.28716109177),Ccl5(2.21695878729),Icam1(1.25152429575),Cd84(1.74205998603),Tlr1(1.15817179257),Cd300lf(2.51722497467),Lgals3(2.…
GO:0009605	response to external stimulus	biological process	39/170	2130/20960	8.8e-07	0.000433272	ENSMUSG00000000244(1.76893040205),ENSMUSG00000000263(-1.52476192712),ENSMUSG00000000982(4.0960144161),ENSMUSG00000006403(-1.03980978779),ENSMUSG00000006519(1.30167791567),ENSMUSG00000018819(1.22886253912),ENSMUSG00000018920(1.23211073461),ENSMUSG00000018930(3.01253243427),ENSMUSG00000021242(1.05329657937),ENSMUSG00000021322(1.61381120302),ENSMUSG00000022901(1.14747838723),ENSMUSG00000023349(1.829…	Tspan32(1.76893040205),Glra1(-1.52476192712),Ccl3(4.0960144161),Adamts4(-1.03980978779),Cyba(1.30167791567),Lsp1(1.22886253912),Cxcl16(1.23211073461),Ccl4(3.01253243427),Npc2(1.05329657937),Aoah(1.61381120302),Cd86(1.14747838723),Clec4n(1.82929284183),Trem2(1.45956659412),F5(1.13863151247),Tlr2(1.28322287658),Tnfsf8(3.41574358911),Csf3r(1.20382744417),Plac8(2.68436994123),Cxcl9(3.87194373585),Anx…
GO:0097529	myeloid leukocyte migration	biological process	10/170	164/20960	9.5e-07	0.00045312	ENSMUSG00000000982(4.0960144161),ENSMUSG00000018930(3.01253243427),ENSMUSG00000027399(1.25757385669),ENSMUSG00000028859(1.20382744417),ENSMUSG00000034652(1.28716109177),ENSMUSG00000035042(2.21695878729),ENSMUSG00000040552(1.57595580168),ENSMUSG00000050335(2.35266016114),ENSMUSG00000056054(2.23613588673),ENSMUSG00000056071(1.63851129122)	Ccl3(4.0960144161),Ccl4(3.01253243427),Il1a(1.25757385669),Csf3r(1.20382744417),Cd300a(1.28716109177),Ccl5(2.21695878729),C3ar1(1.57595580168),Lgals3(2.35266016114),S100a8(2.23613588673),S100a9(1.63851129122)
GO:0033004	negative regulation of mast cell activation	biological process	4/170	11/20960	1.3e-06	0.00060127	ENSMUSG00000034652(1.28716109177),ENSMUSG00000038147(1.74205998603),ENSMUSG00000047798(2.51722497467),ENSMUSG00000062585(1.51290358354)	Cd300a(1.28716109177),Cd84(1.74205998603),Cd300lf(2.51722497467),Cnr2(1.51290358354)
GO:0006950	response to stress	biological process	51/170	3285/20960	1.8e-06	0.000808041	ENSMUSG00000000244(1.76893040205),ENSMUSG00000000982(4.0960144161),ENSMUSG00000004707(4.57224185606),ENSMUSG00000006403(-1.03980978779),ENSMUSG00000006519(1.30167791567),ENSMUSG00000018819(1.22886253912),ENSMUSG00000018920(1.23211073461),ENSMUSG00000018930(3.01253243427),ENSMUSG00000020932(1.41678372587),ENSMUSG00000021322(1.61381120302),ENSMUSG00000022901(1.14747838723),ENSMUSG00000023349(1.8292…	Tspan32(1.76893040205),Ccl3(4.0960144161),Ly9(4.57224185606),Adamts4(-1.03980978779),Cyba(1.30167791567),Lsp1(1.22886253912),Cxcl16(1.23211073461),Ccl4(3.01253243427),Gfap(1.41678372587),Aoah(1.61381120302),Cd86(1.14747838723),Clec4n(1.82929284183),Trem2(1.45956659412),Pdia2(3.66171237003),Lox(1.17423972534),Cyp2e1(-3.80402648458),F5(1.13863151247),Il1a(1.25757385669),Tspan2(-1.00607156379),Tlr2(…
GO:0045088	regulation of innate immune response	biological process	11/170	220/20960	1.9e-06	0.000828563	ENSMUSG00000006519(1.30167791567),ENSMUSG00000022901(1.14747838723),ENSMUSG00000023349(1.82929284183),ENSMUSG00000027995(1.28322287658),ENSMUSG00000030124(1.84452896188),ENSMUSG00000033777(1.12256638224),ENSMUSG00000034652(1.28716109177),ENSMUSG00000044827(1.15817179257),ENSMUSG00000047798(2.51722497467),ENSMUSG00000060441(-2.6501806984),ENSMUSG00000079293(4.29178444806)	Cyba(1.30167791567),Cd86(1.14747838723),Clec4n(1.82929284183),Tlr2(1.28322287658),Lag3(1.84452896188),Tlr13(1.12256638224),Cd300a(1.28716109177),Tlr1(1.15817179257),Cd300lf(2.51722497467),Trim5(-2.6501806984),Clec7a(4.29178444806)
GO:0036230	granulocyte activation	biological process	5/170	27/20960	2.3e-06	0.000975136	ENSMUSG00000000982(4.0960144161),ENSMUSG00000029484(1.22546151376),ENSMUSG00000030579(1.52286167394),ENSMUSG00000034652(1.28716109177),ENSMUSG00000035042(2.21695878729)	Ccl3(4.0960144161),Anxa3(1.22546151376),Tyrobp(1.52286167394),Cd300a(1.28716109177),Ccl5(2.21695878729)
GO:0071621	granulocyte chemotaxis	biological process	8/170	106/20960	2.4e-06	0.000990032	ENSMUSG00000000982(4.0960144161),ENSMUSG00000018930(3.01253243427),ENSMUSG00000028859(1.20382744417),ENSMUSG00000035042(2.21695878729),ENSMUSG00000040552(1.57595580168),ENSMUSG00000050335(2.35266016114),ENSMUSG00000056054(2.23613588673),ENSMUSG00000056071(1.63851129122)	Ccl3(4.0960144161),Ccl4(3.01253243427),Csf3r(1.20382744417),Ccl5(2.21695878729),C3ar1(1.57595580168),Lgals3(2.35266016114),S100a8(2.23613588673),S100a9(1.63851129122)
GO:0048584	positive regulation of response to stimulus	biological process	35/170	1892/20960	2.9e-06	0.00116481	ENSMUSG00000000982(4.0960144161),ENSMUSG00000006519(1.30167791567),ENSMUSG00000015852(1.22588001378),ENSMUSG00000018930(3.01253243427),ENSMUSG00000020437(1.15759102025),ENSMUSG00000021319(1.2408583115),ENSMUSG00000021697(-2.70175052097),ENSMUSG00000022901(1.14747838723),ENSMUSG00000023349(1.82929284183),ENSMUSG00000023992(1.45956659412),ENSMUSG00000027375(-1.22071446688),ENSMUSG00000027995(1.2832…	Ccl3(4.0960144161),Cyba(1.30167791567),Fcrls(1.22588001378),Ccl4(3.01253243427),Myo1g(1.15759102025),Sfrp4(1.2408583115),Depdc1b(-2.70175052097),Cd86(1.14747838723),Clec4n(1.82929284183),Trem2(1.45956659412),Mal(-1.22071446688),Tlr2(1.28322287658),Iqgap3(1.90203178633),Cxcl9(3.87194373585),Lag3(1.84452896188),Btk(1.00790742861),Tlr13(1.12256638224),Cd300a(1.28716109177),Ccl5(2.21695878729),C1qa(1…
GO:0071216	cellular response to biotic stimulus	biological process	10/170	188/20960	3.3e-06	0.00129148	ENSMUSG00000000982(4.0960144161),ENSMUSG00000018920(1.23211073461),ENSMUSG00000022901(1.14747838723),ENSMUSG00000023992(1.45956659412),ENSMUSG00000027995(1.28322287658),ENSMUSG00000031264(1.00790742861),ENSMUSG00000035042(2.21695878729),ENSMUSG00000037405(1.25152429575),ENSMUSG00000044827(1.15817179257),ENSMUSG00000079293(4.29178444806)	Ccl3(4.0960144161),Cxcl16(1.23211073461),Cd86(1.14747838723),Trem2(1.45956659412),Tlr2(1.28322287658),Btk(1.00790742861),Ccl5(2.21695878729),Icam1(1.25152429575),Tlr1(1.15817179257),Clec7a(4.29178444806)
GO:0072677	eosinophil migration	biological process	4/170	14/20960	3.9e-06	0.00148814	ENSMUSG00000000982(4.0960144161),ENSMUSG00000034652(1.28716109177),ENSMUSG00000035042(2.21695878729),ENSMUSG00000050335(2.35266016114)	Ccl3(4.0960144161),Cd300a(1.28716109177),Ccl5(2.21695878729),Lgals3(2.35266016114)
GO:0098542	defense response to other organism	biological process	17/170	570/20960	4.2e-06	0.00156353	ENSMUSG00000000244(1.76893040205),ENSMUSG00000006403(-1.03980978779),ENSMUSG00000006519(1.30167791567),ENSMUSG00000022901(1.14747838723),ENSMUSG00000023349(1.82929284183),ENSMUSG00000027995(1.28322287658),ENSMUSG00000028362(3.41574358911),ENSMUSG00000029322(2.68436994123),ENSMUSG00000029417(3.87194373585),ENSMUSG00000029484(1.22546151376),ENSMUSG00000030789(2.96018060296),ENSMUSG00000035042(2.216…	Tspan32(1.76893040205),Adamts4(-1.03980978779),Cyba(1.30167791567),Cd86(1.14747838723),Clec4n(1.82929284183),Tlr2(1.28322287658),Tnfsf8(3.41574358911),Plac8(2.68436994123),Cxcl9(3.87194373585),Anxa3(1.22546151376),Itgax(2.96018060296),Ccl5(2.21695878729),Tlr1(1.15817179257),Trim5(-2.6501806984),Trim12a(-8.11798746162),Lyz2(2.46456178696),Naip6(1.00956220648)
GO:0002764	immune response-regulating signaling pathway	biological process	14/170	397/20960	4.7e-06	0.00169974	ENSMUSG00000006519(1.30167791567),ENSMUSG00000020437(1.15759102025),ENSMUSG00000022901(1.14747838723),ENSMUSG00000023349(1.82929284183),ENSMUSG00000027995(1.28322287658),ENSMUSG00000031264(1.00790742861),ENSMUSG00000033777(1.12256638224),ENSMUSG00000034652(1.28716109177),ENSMUSG00000040552(1.57595580168),ENSMUSG00000043008(1.17918357919),ENSMUSG00000044827(1.15817179257),ENSMUSG00000047798(2.5172…	Cyba(1.30167791567),Myo1g(1.15759102025),Cd86(1.14747838723),Clec4n(1.82929284183),Tlr2(1.28322287658),Btk(1.00790742861),Tlr13(1.12256638224),Cd300a(1.28716109177),C3ar1(1.57595580168),Klhl6(1.17918357919),Tlr1(1.15817179257),Cd300lf(2.51722497467),Trim5(-2.6501806984),Clec7a(4.29178444806)
GO:0032103	positive regulation of response to external stimulus	biological process	11/170	242/20960	4.8e-06	0.00169974	ENSMUSG00000000982(4.0960144161),ENSMUSG00000006519(1.30167791567),ENSMUSG00000018930(3.01253243427),ENSMUSG00000027995(1.28322287658),ENSMUSG00000029417(3.87194373585),ENSMUSG00000031264(1.00790742861),ENSMUSG00000035042(2.21695878729),ENSMUSG00000038642(1.15792102042),ENSMUSG00000040552(1.57595580168),ENSMUSG00000056054(2.23613588673),ENSMUSG00000056071(1.63851129122)	Ccl3(4.0960144161),Cyba(1.30167791567),Ccl4(3.01253243427),Tlr2(1.28322287658),Cxcl9(3.87194373585),Btk(1.00790742861),Ccl5(2.21695878729),Ctss(1.15792102042),C3ar1(1.57595580168),S100a8(2.23613588673),S100a9(1.63851129122)
GO:0045576	mast cell activation	biological process	6/170	54/20960	4.9e-06	0.00169974	ENSMUSG00000015355(2.04882669746),ENSMUSG00000031264(1.00790742861),ENSMUSG00000034652(1.28716109177),ENSMUSG00000038147(1.74205998603),ENSMUSG00000047798(2.51722497467),ENSMUSG00000062585(1.51290358354)	Cd48(2.04882669746),Btk(1.00790742861),Cd300a(1.28716109177),Cd84(1.74205998603),Cd300lf(2.51722497467),Cnr2(1.51290358354)
GO:2000503	positive regulation of natural killer cell chemotaxis	biological process	3/170	5/20960	5.2e-06	0.00176372	ENSMUSG00000000982(4.0960144161),ENSMUSG00000018930(3.01253243427),ENSMUSG00000035042(2.21695878729)	Ccl3(4.0960144161),Ccl4(3.01253243427),Ccl5(2.21695878729)
GO:0002224	toll-like receptor signaling pathway	biological process	7/170	84/20960	5.5e-06	0.00182492	ENSMUSG00000006519(1.30167791567),ENSMUSG00000022901(1.14747838723),ENSMUSG00000027995(1.28322287658),ENSMUSG00000033777(1.12256638224),ENSMUSG00000034652(1.28716109177),ENSMUSG00000044827(1.15817179257),ENSMUSG00000047798(2.51722497467)	Cyba(1.30167791567),Cd86(1.14747838723),Tlr2(1.28322287658),Tlr13(1.12256638224),Cd300a(1.28716109177),Tlr1(1.15817179257),Cd300lf(2.51722497467)
GO:0002687	positive regulation of leukocyte migration	biological process	8/170	119/20960	5.8e-06	0.00188352	ENSMUSG00000000982(4.0960144161),ENSMUSG00000018930(3.01253243427),ENSMUSG00000027399(1.25757385669),ENSMUSG00000029417(3.87194373585),ENSMUSG00000035042(2.21695878729),ENSMUSG00000037405(1.25152429575),ENSMUSG00000040552(1.57595580168),ENSMUSG00000050335(2.35266016114)	Ccl3(4.0960144161),Ccl4(3.01253243427),Il1a(1.25757385669),Cxcl9(3.87194373585),Ccl5(2.21695878729),Icam1(1.25152429575),C3ar1(1.57595580168),Lgals3(2.35266016114)
GO:0060326	cell chemotaxis	biological process	11/170	251/20960	6.7e-06	0.00213046	ENSMUSG00000000982(4.0960144161),ENSMUSG00000018920(1.23211073461),ENSMUSG00000018930(3.01253243427),ENSMUSG00000028859(1.20382744417),ENSMUSG00000029417(3.87194373585),ENSMUSG00000035042(2.21695878729),ENSMUSG00000040552(1.57595580168),ENSMUSG00000050335(2.35266016114),ENSMUSG00000056054(2.23613588673),ENSMUSG00000056071(1.63851129122),ENSMUSG00000062585(1.51290358354)	Ccl3(4.0960144161),Cxcl16(1.23211073461),Ccl4(3.01253243427),Csf3r(1.20382744417),Cxcl9(3.87194373585),Ccl5(2.21695878729),C3ar1(1.57595580168),Lgals3(2.35266016114),S100a8(2.23613588673),S100a9(1.63851129122),Cnr2(1.51290358354)
GO:0002685	regulation of leukocyte migration	biological process	9/170	162/20960	7.2e-06	0.00224273	ENSMUSG00000000982(4.0960144161),ENSMUSG00000018930(3.01253243427),ENSMUSG00000027399(1.25757385669),ENSMUSG00000029417(3.87194373585),ENSMUSG00000034652(1.28716109177),ENSMUSG00000035042(2.21695878729),ENSMUSG00000037405(1.25152429575),ENSMUSG00000040552(1.57595580168),ENSMUSG00000050335(2.35266016114)	Ccl3(4.0960144161),Ccl4(3.01253243427),Il1a(1.25757385669),Cxcl9(3.87194373585),Cd300a(1.28716109177),Ccl5(2.21695878729),Icam1(1.25152429575),C3ar1(1.57595580168),Lgals3(2.35266016114)
GO:0009617	response to bacterium	biological process	18/170	662/20960	7.7e-06	0.0023505	ENSMUSG00000000982(4.0960144161),ENSMUSG00000006403(-1.03980978779),ENSMUSG00000006519(1.30167791567),ENSMUSG00000018920(1.23211073461),ENSMUSG00000022901(1.14747838723),ENSMUSG00000023992(1.45956659412),ENSMUSG00000027995(1.28322287658),ENSMUSG00000028362(3.41574358911),ENSMUSG00000029322(2.68436994123),ENSMUSG00000029417(3.87194373585),ENSMUSG00000029484(1.22546151376),ENSMUSG00000035042(2.2169…	Ccl3(4.0960144161),Adamts4(-1.03980978779),Cyba(1.30167791567),Cxcl16(1.23211073461),Cd86(1.14747838723),Trem2(1.45956659412),Tlr2(1.28322287658),Tnfsf8(3.41574358911),Plac8(2.68436994123),Cxcl9(3.87194373585),Anxa3(1.22546151376),Ccl5(2.21695878729),Icam1(1.25152429575),Tlr1(1.15817179257),S100a8(2.23613588673),Cnr2(1.51290358354),Lyz2(2.46456178696),Naip6(1.00956220648)
GO:0002757	immune response-activating signal transduction	biological process	13/170	379/20960	1.4e-05	0.00418984	ENSMUSG00000006519(1.30167791567),ENSMUSG00000020437(1.15759102025),ENSMUSG00000022901(1.14747838723),ENSMUSG00000023349(1.82929284183),ENSMUSG00000027995(1.28322287658),ENSMUSG00000033777(1.12256638224),ENSMUSG00000034652(1.28716109177),ENSMUSG00000040552(1.57595580168),ENSMUSG00000043008(1.17918357919),ENSMUSG00000044827(1.15817179257),ENSMUSG00000047798(2.51722497467),ENSMUSG00000060441(-2.650…	Cyba(1.30167791567),Myo1g(1.15759102025),Cd86(1.14747838723),Clec4n(1.82929284183),Tlr2(1.28322287658),Tlr13(1.12256638224),Cd300a(1.28716109177),C3ar1(1.57595580168),Klhl6(1.17918357919),Tlr1(1.15817179257),Cd300lf(2.51722497467),Trim5(-2.6501806984),Clec7a(4.29178444806)
GO:0002443	leukocyte mediated immunity	biological process	13/170	387/20960	1.7e-05	0.00498983	ENSMUSG00000000982(4.0960144161),ENSMUSG00000020437(1.15759102025),ENSMUSG00000029484(1.22546151376),ENSMUSG00000030124(1.84452896188),ENSMUSG00000031264(1.00790742861),ENSMUSG00000034652(1.28716109177),ENSMUSG00000036887(1.12656326391),ENSMUSG00000036896(1.02319004825),ENSMUSG00000036905(1.0664142908),ENSMUSG00000037405(1.25152429575),ENSMUSG00000038147(1.74205998603),ENSMUSG00000058818(2.475939…	Ccl3(4.0960144161),Myo1g(1.15759102025),Anxa3(1.22546151376),Lag3(1.84452896188),Btk(1.00790742861),Cd300a(1.28716109177),C1qa(1.12656326391),C1qc(1.02319004825),C1qb(1.0664142908),Icam1(1.25152429575),Cd84(1.74205998603),Pirb(2.47593908525),C4b(2.01244383005)
GO:0035747	natural killer cell chemotaxis	biological process	3/170	7/20960	1.8e-05	0.00508767	ENSMUSG00000000982(4.0960144161),ENSMUSG00000018930(3.01253243427),ENSMUSG00000035042(2.21695878729)	Ccl3(4.0960144161),Ccl4(3.01253243427),Ccl5(2.21695878729)
GO:2000501	regulation of natural killer cell chemotaxis	biological process	3/170	7/20960	1.8e-05	0.00508767	ENSMUSG00000000982(4.0960144161),ENSMUSG00000018930(3.01253243427),ENSMUSG00000035042(2.21695878729)	Ccl3(4.0960144161),Ccl4(3.01253243427),Ccl5(2.21695878729)
GO:0035325	Toll-like receptor binding	molecular function	4/164	11/20651	1.2e-06	0.0052368	ENSMUSG00000027995(1.28322287658),ENSMUSG00000044827(1.15817179257),ENSMUSG00000056054(2.23613588673),ENSMUSG00000056071(1.63851129122)	Tlr2(1.28322287658),Tlr1(1.15817179257),S100a8(2.23613588673),S100a9(1.63851129122)
GO:0002366	leukocyte activation involved in immune response	biological process	10/170	231/20960	2e-05	0.00545107	ENSMUSG00000000982(4.0960144161),ENSMUSG00000004707(4.57224185606),ENSMUSG00000022901(1.14747838723),ENSMUSG00000029484(1.22546151376),ENSMUSG00000030579(1.52286167394),ENSMUSG00000031264(1.00790742861),ENSMUSG00000034652(1.28716109177),ENSMUSG00000037405(1.25152429575),ENSMUSG00000038147(1.74205998603),ENSMUSG00000079293(4.29178444806)	Ccl3(4.0960144161),Ly9(4.57224185606),Cd86(1.14747838723),Anxa3(1.22546151376),Tyrobp(1.52286167394),Btk(1.00790742861),Cd300a(1.28716109177),Icam1(1.25152429575),Cd84(1.74205998603),Clec7a(4.29178444806)
GO:0002275	myeloid cell activation involved in immune response	biological process	6/170	69/20960	2e-05	0.00545107	ENSMUSG00000000982(4.0960144161),ENSMUSG00000029484(1.22546151376),ENSMUSG00000030579(1.52286167394),ENSMUSG00000031264(1.00790742861),ENSMUSG00000034652(1.28716109177),ENSMUSG00000038147(1.74205998603)	Ccl3(4.0960144161),Anxa3(1.22546151376),Tyrobp(1.52286167394),Btk(1.00790742861),Cd300a(1.28716109177),Cd84(1.74205998603)
GO:0002263	cell activation involved in immune response	biological process	10/170	233/20960	2.1e-05	0.00562321	ENSMUSG00000000982(4.0960144161),ENSMUSG00000004707(4.57224185606),ENSMUSG00000022901(1.14747838723),ENSMUSG00000029484(1.22546151376),ENSMUSG00000030579(1.52286167394),ENSMUSG00000031264(1.00790742861),ENSMUSG00000034652(1.28716109177),ENSMUSG00000037405(1.25152429575),ENSMUSG00000038147(1.74205998603),ENSMUSG00000079293(4.29178444806)	Ccl3(4.0960144161),Ly9(4.57224185606),Cd86(1.14747838723),Anxa3(1.22546151376),Tyrobp(1.52286167394),Btk(1.00790742861),Cd300a(1.28716109177),Icam1(1.25152429575),Cd84(1.74205998603),Clec7a(4.29178444806)
GO:0042119	neutrophil activation	biological process	4/170	21/20960	2.2e-05	0.00569129	ENSMUSG00000029484(1.22546151376),ENSMUSG00000030579(1.52286167394),ENSMUSG00000034652(1.28716109177),ENSMUSG00000035042(2.21695878729)	Anxa3(1.22546151376),Tyrobp(1.52286167394),Cd300a(1.28716109177),Ccl5(2.21695878729)
GO:0098581	detection of external biotic stimulus	biological process	4/170	21/20960	2.2e-05	0.00569129	ENSMUSG00000023992(1.45956659412),ENSMUSG00000027995(1.28322287658),ENSMUSG00000044827(1.15817179257),ENSMUSG00000078942(1.00956220648)	Trem2(1.45956659412),Tlr2(1.28322287658),Tlr1(1.15817179257),Naip6(1.00956220648)
GO:0002573	myeloid leukocyte differentiation	biological process	9/170	191/20960	2.7e-05	0.00686835	ENSMUSG00000000982(4.0960144161),ENSMUSG00000022901(1.14747838723),ENSMUSG00000022952(1.26545907729),ENSMUSG00000027858(-1.00607156379),ENSMUSG00000030579(1.52286167394),ENSMUSG00000036896(1.02319004825),ENSMUSG00000047798(2.51722497467),ENSMUSG00000058818(2.47593908525),ENSMUSG00000068758(1.33675066111)	Ccl3(4.0960144161),Cd86(1.14747838723),Runx1(1.26545907729),Tspan2(-1.00607156379),Tyrobp(1.52286167394),C1qc(1.02319004825),Cd300lf(2.51722497467),Pirb(2.47593908525),Il3ra(1.33675066111)
GO:0009595	detection of biotic stimulus	biological process	4/170	23/20960	3.3e-05	0.00812385	ENSMUSG00000023992(1.45956659412),ENSMUSG00000027995(1.28322287658),ENSMUSG00000044827(1.15817179257),ENSMUSG00000078942(1.00956220648)	Trem2(1.45956659412),Tlr2(1.28322287658),Tlr1(1.15817179257),Naip6(1.00956220648)
GO:0010818	T cell chemotaxis	biological process	4/170	23/20960	3.3e-05	0.00812385	ENSMUSG00000000982(4.0960144161),ENSMUSG00000018920(1.23211073461),ENSMUSG00000029417(3.87194373585),ENSMUSG00000035042(2.21695878729)	Ccl3(4.0960144161),Cxcl16(1.23211073461),Cxcl9(3.87194373585),Ccl5(2.21695878729)
GO:0071345	cellular response to cytokine stimulus	biological process	16/170	604/20960	3.5e-05	0.00847944	ENSMUSG00000000982(4.0960144161),ENSMUSG00000006519(1.30167791567),ENSMUSG00000018930(3.01253243427),ENSMUSG00000022901(1.14747838723),ENSMUSG00000023992(1.45956659412),ENSMUSG00000027399(1.25757385669),ENSMUSG00000028859(1.20382744417),ENSMUSG00000029417(3.87194373585),ENSMUSG00000031264(1.00790742861),ENSMUSG00000035042(2.21695878729),ENSMUSG00000037405(1.25152429575),ENSMUSG00000047798(2.51722…	Ccl3(4.0960144161),Cyba(1.30167791567),Ccl4(3.01253243427),Cd86(1.14747838723),Trem2(1.45956659412),Il1a(1.25757385669),Csf3r(1.20382744417),Cxcl9(3.87194373585),Btk(1.00790742861),Ccl5(2.21695878729),Icam1(1.25152429575),Cd300lf(2.51722497467),Gm12185(1.47548956451),Pirb(2.47593908525),Il3ra(1.33675066111),Csf2rb(1.15947073765)
GO:0014002	astrocyte development	biological process	4/170	24/20960	3.9e-05	0.00930089	ENSMUSG00000020932(1.41678372587),ENSMUSG00000027858(-1.00607156379),ENSMUSG00000056054(2.23613588673),ENSMUSG00000056071(1.63851129122)	Gfap(1.41678372587),Tspan2(-1.00607156379),S100a8(2.23613588673),S100a9(1.63851129122)
GO:0072678	T cell migration	biological process	5/170	50/20960	5.2e-05	0.0122104	ENSMUSG00000000982(4.0960144161),ENSMUSG00000018920(1.23211073461),ENSMUSG00000020437(1.15759102025),ENSMUSG00000029417(3.87194373585),ENSMUSG00000035042(2.21695878729)	Ccl3(4.0960144161),Cxcl16(1.23211073461),Myo1g(1.15759102025),Cxcl9(3.87194373585),Ccl5(2.21695878729)
GO:0002521	leukocyte differentiation	biological process	14/170	498/20960	5.8e-05	0.0134129	ENSMUSG00000000982(4.0960144161),ENSMUSG00000004707(4.57224185606),ENSMUSG00000022901(1.14747838723),ENSMUSG00000022952(1.26545907729),ENSMUSG00000023992(1.45956659412),ENSMUSG00000024334(1.36901837952),ENSMUSG00000027858(-1.00607156379),ENSMUSG00000028362(3.41574358911),ENSMUSG00000030579(1.52286167394),ENSMUSG00000031264(1.00790742861),ENSMUSG00000036896(1.02319004825),ENSMUSG00000047798(2.5172…	Ccl3(4.0960144161),Ly9(4.57224185606),Cd86(1.14747838723),Runx1(1.26545907729),Trem2(1.45956659412),H2-Oa(1.36901837952),Tspan2(-1.00607156379),Tnfsf8(3.41574358911),Tyrobp(1.52286167394),Btk(1.00790742861),C1qc(1.02319004825),Cd300lf(2.51722497467),Pirb(2.47593908525),Il3ra(1.33675066111)
GO:0050729	positive regulation of inflammatory response	biological process	6/170	83/20960	5.9e-05	0.0134406	ENSMUSG00000000982(4.0960144161),ENSMUSG00000027995(1.28322287658),ENSMUSG00000031264(1.00790742861),ENSMUSG00000038642(1.15792102042),ENSMUSG00000056054(2.23613588673),ENSMUSG00000056071(1.63851129122)	Ccl3(4.0960144161),Tlr2(1.28322287658),Btk(1.00790742861),Ctss(1.15792102042),S100a8(2.23613588673),S100a9(1.63851129122)
GO:0048245	eosinophil chemotaxis	biological process	3/170	10/20960	6e-05	0.0134674	ENSMUSG00000000982(4.0960144161),ENSMUSG00000035042(2.21695878729),ENSMUSG00000050335(2.35266016114)	Ccl3(4.0960144161),Ccl5(2.21695878729),Lgals3(2.35266016114)
GO:0021782	glial cell development	biological process	6/170	84/20960	6.3e-05	0.0139358	ENSMUSG00000020932(1.41678372587),ENSMUSG00000027858(-1.00607156379),ENSMUSG00000027995(1.28322287658),ENSMUSG00000036634(-1.05217474648),ENSMUSG00000056054(2.23613588673),ENSMUSG00000056071(1.63851129122)	Gfap(1.41678372587),Tspan2(-1.00607156379),Tlr2(1.28322287658),Mag(-1.05217474648),S100a8(2.23613588673),S100a9(1.63851129122)
GO:0034125	negative regulation of MyD88-dependent toll-like receptor signaling pathway	biological process	2/170	2/20960	6.5e-05	0.0139732	ENSMUSG00000034652(1.28716109177),ENSMUSG00000047798(2.51722497467)	Cd300a(1.28716109177),Cd300lf(2.51722497467)
GO:0042495	detection of triacyl bacterial lipopeptide	biological process	2/170	2/20960	6.5e-05	0.0139732	ENSMUSG00000027995(1.28322287658),ENSMUSG00000044827(1.15817179257)	Tlr2(1.28322287658),Tlr1(1.15817179257)
GO:0007166	cell surface receptor signaling pathway	biological process	37/170	2372/20960	6.6e-05	0.0139911	ENSMUSG00000000244(1.76893040205),ENSMUSG00000000263(-1.52476192712),ENSMUSG00000000982(4.0960144161),ENSMUSG00000004730(1.22636446956),ENSMUSG00000018930(3.01253243427),ENSMUSG00000020437(1.15759102025),ENSMUSG00000021319(1.2408583115),ENSMUSG00000021697(-2.70175052097),ENSMUSG00000023349(1.82929284183),ENSMUSG00000023992(1.45956659412),ENSMUSG00000027375(-1.22071446688),ENSMUSG00000027399(1.257…	Tspan32(1.76893040205),Glra1(-1.52476192712),Ccl3(4.0960144161),Adgre1(1.22636446956),Ccl4(3.01253243427),Myo1g(1.15759102025),Sfrp4(1.2408583115),Depdc1b(-2.70175052097),Clec4n(1.82929284183),Trem2(1.45956659412),Mal(-1.22071446688),Il1a(1.25757385669),Tspan2(-1.00607156379),Tlr2(1.28322287658),Csf3r(1.20382744417),Cxcl9(3.87194373585),Lag3(1.84452896188),Tyrobp(1.52286167394),Itgax(2.9601806029…
GO:0071219	cellular response to molecule of bacterial origin	biological process	8/170	167/20960	6.7e-05	0.0140085	ENSMUSG00000000982(4.0960144161),ENSMUSG00000018920(1.23211073461),ENSMUSG00000022901(1.14747838723),ENSMUSG00000023992(1.45956659412),ENSMUSG00000027995(1.28322287658),ENSMUSG00000035042(2.21695878729),ENSMUSG00000037405(1.25152429575),ENSMUSG00000044827(1.15817179257)	Ccl3(4.0960144161),Cxcl16(1.23211073461),Cd86(1.14747838723),Trem2(1.45956659412),Tlr2(1.28322287658),Ccl5(2.21695878729),Icam1(1.25152429575),Tlr1(1.15817179257)
GO:0034097	response to cytokine	biological process	17/170	719/20960	8e-05	0.0165005	ENSMUSG00000000982(4.0960144161),ENSMUSG00000006519(1.30167791567),ENSMUSG00000018920(1.23211073461),ENSMUSG00000018930(3.01253243427),ENSMUSG00000022901(1.14747838723),ENSMUSG00000023992(1.45956659412),ENSMUSG00000027399(1.25757385669),ENSMUSG00000028859(1.20382744417),ENSMUSG00000029417(3.87194373585),ENSMUSG00000031264(1.00790742861),ENSMUSG00000035042(2.21695878729),ENSMUSG00000037405(1.25152…	Ccl3(4.0960144161),Cyba(1.30167791567),Cxcl16(1.23211073461),Ccl4(3.01253243427),Cd86(1.14747838723),Trem2(1.45956659412),Il1a(1.25757385669),Csf3r(1.20382744417),Cxcl9(3.87194373585),Btk(1.00790742861),Ccl5(2.21695878729),Icam1(1.25152429575),Cd300lf(2.51722497467),Gm12185(1.47548956451),Pirb(2.47593908525),Il3ra(1.33675066111),Csf2rb(1.15947073765)
GO:0032490	detection of molecule of bacterial origin	biological process	3/170	11/20960	8.2e-05	0.0166875	ENSMUSG00000023992(1.45956659412),ENSMUSG00000027995(1.28322287658),ENSMUSG00000044827(1.15817179257)	Trem2(1.45956659412),Tlr2(1.28322287658),Tlr1(1.15817179257)
GO:0072676	lymphocyte migration	biological process	6/170	89/20960	8.7e-05	0.0172198	ENSMUSG00000000982(4.0960144161),ENSMUSG00000018920(1.23211073461),ENSMUSG00000018930(3.01253243427),ENSMUSG00000020437(1.15759102025),ENSMUSG00000029417(3.87194373585),ENSMUSG00000035042(2.21695878729)	Ccl3(4.0960144161),Cxcl16(1.23211073461),Ccl4(3.01253243427),Myo1g(1.15759102025),Cxcl9(3.87194373585),Ccl5(2.21695878729)
GO:0002683	negative regulation of immune system process	biological process	12/170	391/20960	8.7e-05	0.0172198	ENSMUSG00000000244(1.76893040205),ENSMUSG00000000982(4.0960144161),ENSMUSG00000022901(1.14747838723),ENSMUSG00000024334(1.36901837952),ENSMUSG00000030124(1.84452896188),ENSMUSG00000031264(1.00790742861),ENSMUSG00000032698(1.21638021246),ENSMUSG00000034652(1.28716109177),ENSMUSG00000036896(1.02319004825),ENSMUSG00000038147(1.74205998603),ENSMUSG00000047798(2.51722497467),ENSMUSG00000062585(1.51290…	Tspan32(1.76893040205),Ccl3(4.0960144161),Cd86(1.14747838723),H2-Oa(1.36901837952),Lag3(1.84452896188),Btk(1.00790742861),Lmo2(1.21638021246),Cd300a(1.28716109177),C1qc(1.02319004825),Cd84(1.74205998603),Cd300lf(2.51722497467),Cnr2(1.51290358354)
GO:0002237	response to molecule of bacterial origin	biological process	11/170	332/20960	8.8e-05	0.0172198	ENSMUSG00000000982(4.0960144161),ENSMUSG00000018920(1.23211073461),ENSMUSG00000022901(1.14747838723),ENSMUSG00000023992(1.45956659412),ENSMUSG00000027995(1.28322287658),ENSMUSG00000029417(3.87194373585),ENSMUSG00000035042(2.21695878729),ENSMUSG00000037405(1.25152429575),ENSMUSG00000044827(1.15817179257),ENSMUSG00000056054(2.23613588673),ENSMUSG00000062585(1.51290358354)	Ccl3(4.0960144161),Cxcl16(1.23211073461),Cd86(1.14747838723),Trem2(1.45956659412),Tlr2(1.28322287658),Cxcl9(3.87194373585),Ccl5(2.21695878729),Icam1(1.25152429575),Tlr1(1.15817179257),S100a8(2.23613588673),Cnr2(1.51290358354)
GO:0030097	hemopoiesis	biological process	18/170	801/20960	9.3e-05	0.0179678	ENSMUSG00000000982(4.0960144161),ENSMUSG00000004707(4.57224185606),ENSMUSG00000022901(1.14747838723),ENSMUSG00000022952(1.26545907729),ENSMUSG00000023992(1.45956659412),ENSMUSG00000024334(1.36901837952),ENSMUSG00000027858(-1.00607156379),ENSMUSG00000028362(3.41574358911),ENSMUSG00000028859(1.20382744417),ENSMUSG00000030579(1.52286167394),ENSMUSG00000031264(1.00790742861),ENSMUSG00000032698(1.2163…	Ccl3(4.0960144161),Ly9(4.57224185606),Cd86(1.14747838723),Runx1(1.26545907729),Trem2(1.45956659412),H2-Oa(1.36901837952),Tspan2(-1.00607156379),Tnfsf8(3.41574358911),Csf3r(1.20382744417),Tyrobp(1.52286167394),Btk(1.00790742861),Lmo2(1.21638021246),C1qc(1.02319004825),Arl11(2.30179058209),Cd300lf(2.51722497467),Pirb(2.47593908525),Il3ra(1.33675066111),Rbm47(1.96442954443)
GO:0043922	negative regulation by host of viral transcription	biological process	3/170	12/20960	0.00011	0.0209866	ENSMUSG00000000982(4.0960144161),ENSMUSG00000018930(3.01253243427),ENSMUSG00000035042(2.21695878729)	Ccl3(4.0960144161),Ccl4(3.01253243427),Ccl5(2.21695878729)
GO:0001817	regulation of cytokine production	biological process	14/170	534/20960	0.00012	0.0226119	ENSMUSG00000000982(4.0960144161),ENSMUSG00000004707(4.57224185606),ENSMUSG00000006519(1.30167791567),ENSMUSG00000022952(1.26545907729),ENSMUSG00000023349(1.82929284183),ENSMUSG00000027399(1.25757385669),ENSMUSG00000027995(1.28322287658),ENSMUSG00000030124(1.84452896188),ENSMUSG00000031264(1.00790742861),ENSMUSG00000035042(2.21695878729),ENSMUSG00000038147(1.74205998603),ENSMUSG00000040552(1.57595…	Ccl3(4.0960144161),Ly9(4.57224185606),Cyba(1.30167791567),Runx1(1.26545907729),Clec4n(1.82929284183),Il1a(1.25757385669),Tlr2(1.28322287658),Lag3(1.84452896188),Btk(1.00790742861),Ccl5(2.21695878729),Cd84(1.74205998603),C3ar1(1.57595580168),Cd300c2(1.45583779993),Tlr1(1.15817179257)
GO:0048246	macrophage chemotaxis	biological process	4/170	32/20960	0.00013	0.0236213	ENSMUSG00000000982(4.0960144161),ENSMUSG00000035042(2.21695878729),ENSMUSG00000040552(1.57595580168),ENSMUSG00000050335(2.35266016114)	Ccl3(4.0960144161),Ccl5(2.21695878729),C3ar1(1.57595580168),Lgals3(2.35266016114)
GO:0048247	lymphocyte chemotaxis	biological process	5/170	60/20960	0.00013	0.0236213	ENSMUSG00000000982(4.0960144161),ENSMUSG00000018920(1.23211073461),ENSMUSG00000018930(3.01253243427),ENSMUSG00000029417(3.87194373585),ENSMUSG00000035042(2.21695878729)	Ccl3(4.0960144161),Cxcl16(1.23211073461),Ccl4(3.01253243427),Cxcl9(3.87194373585),Ccl5(2.21695878729)
GO:0080134	regulation of response to stress	biological process	21/170	1053/20960	0.00013	0.0236213	ENSMUSG00000000244(1.76893040205),ENSMUSG00000000982(4.0960144161),ENSMUSG00000006519(1.30167791567),ENSMUSG00000021322(1.61381120302),ENSMUSG00000022901(1.14747838723),ENSMUSG00000023349(1.82929284183),ENSMUSG00000024184(3.66171237003),ENSMUSG00000027995(1.28322287658),ENSMUSG00000030124(1.84452896188),ENSMUSG00000031264(1.00790742861),ENSMUSG00000033777(1.12256638224),ENSMUSG00000034652(1.28716…	Tspan32(1.76893040205),Ccl3(4.0960144161),Cyba(1.30167791567),Aoah(1.61381120302),Cd86(1.14747838723),Clec4n(1.82929284183),Pdia2(3.66171237003),Tlr2(1.28322287658),Lag3(1.84452896188),Btk(1.00790742861),Tlr13(1.12256638224),Cd300a(1.28716109177),Ccl5(2.21695878729),Ctss(1.15792102042),Tlr1(1.15817179257),Cd300lf(2.51722497467),S100a8(2.23613588673),S100a9(1.63851129122),Trim5(-2.6501806984),Cnr2…
GO:0043299	leukocyte degranulation	biological process	5/170	61/20960	0.00014	0.0251391	ENSMUSG00000000982(4.0960144161),ENSMUSG00000029484(1.22546151376),ENSMUSG00000031264(1.00790742861),ENSMUSG00000034652(1.28716109177),ENSMUSG00000038147(1.74205998603)	Ccl3(4.0960144161),Anxa3(1.22546151376),Btk(1.00790742861),Cd300a(1.28716109177),Cd84(1.74205998603)
GO:0048583	regulation of response to stimulus	biological process	45/170	3241/20960	0.00015	0.0263155	ENSMUSG00000000244(1.76893040205),ENSMUSG00000000982(4.0960144161),ENSMUSG00000006519(1.30167791567),ENSMUSG00000015355(2.04882669746),ENSMUSG00000015852(1.22588001378),ENSMUSG00000018930(3.01253243427),ENSMUSG00000020437(1.15759102025),ENSMUSG00000021319(1.2408583115),ENSMUSG00000021322(1.61381120302),ENSMUSG00000021697(-2.70175052097),ENSMUSG00000022901(1.14747838723),ENSMUSG00000023349(1.82929…	Tspan32(1.76893040205),Ccl3(4.0960144161),Cyba(1.30167791567),Cd48(2.04882669746),Fcrls(1.22588001378),Ccl4(3.01253243427),Myo1g(1.15759102025),Sfrp4(1.2408583115),Aoah(1.61381120302),Depdc1b(-2.70175052097),Cd86(1.14747838723),Clec4n(1.82929284183),Trem2(1.45956659412),Pdia2(3.66171237003),Dusp2(1.06221405967),Mal(-1.22071446688),Tlr2(1.28322287658),Iqgap3(1.90203178633),Cxcl9(3.87194373585),Lag…
GO:0030099	myeloid cell differentiation	biological process	11/170	354/20960	0.00015	0.0263155	ENSMUSG00000000982(4.0960144161),ENSMUSG00000022901(1.14747838723),ENSMUSG00000022952(1.26545907729),ENSMUSG00000027858(-1.00607156379),ENSMUSG00000028859(1.20382744417),ENSMUSG00000030579(1.52286167394),ENSMUSG00000032698(1.21638021246),ENSMUSG00000036896(1.02319004825),ENSMUSG00000047798(2.51722497467),ENSMUSG00000058818(2.47593908525),ENSMUSG00000068758(1.33675066111)	Ccl3(4.0960144161),Cd86(1.14747838723),Runx1(1.26545907729),Tspan2(-1.00607156379),Csf3r(1.20382744417),Tyrobp(1.52286167394),Lmo2(1.21638021246),C1qc(1.02319004825),Cd300lf(2.51722497467),Pirb(2.47593908525),Il3ra(1.33675066111)
GO:0001819	positive regulation of cytokine production	biological process	11/170	359/20960	0.00017	0.0294853	ENSMUSG00000000982(4.0960144161),ENSMUSG00000004707(4.57224185606),ENSMUSG00000006519(1.30167791567),ENSMUSG00000022952(1.26545907729),ENSMUSG00000023349(1.82929284183),ENSMUSG00000027399(1.25757385669),ENSMUSG00000027995(1.28322287658),ENSMUSG00000035042(2.21695878729),ENSMUSG00000040552(1.57595580168),ENSMUSG00000044811(1.45583779993),ENSMUSG00000044827(1.15817179257)	Ccl3(4.0960144161),Ly9(4.57224185606),Cyba(1.30167791567),Runx1(1.26545907729),Clec4n(1.82929284183),Il1a(1.25757385669),Tlr2(1.28322287658),Ccl5(2.21695878729),C3ar1(1.57595580168),Cd300c2(1.45583779993),Tlr1(1.15817179257)
GO:1905517	macrophage migration	biological process	4/170	35/20960	0.00018	0.030526	ENSMUSG00000000982(4.0960144161),ENSMUSG00000035042(2.21695878729),ENSMUSG00000040552(1.57595580168),ENSMUSG00000050335(2.35266016114)	Ccl3(4.0960144161),Ccl5(2.21695878729),C3ar1(1.57595580168),Lgals3(2.35266016114)
GO:0048534	hematopoietic or lymphoid organ development	biological process	18/170	846/20960	0.00018	0.030526	ENSMUSG00000000982(4.0960144161),ENSMUSG00000004707(4.57224185606),ENSMUSG00000022901(1.14747838723),ENSMUSG00000022952(1.26545907729),ENSMUSG00000023992(1.45956659412),ENSMUSG00000024334(1.36901837952),ENSMUSG00000027858(-1.00607156379),ENSMUSG00000028362(3.41574358911),ENSMUSG00000028859(1.20382744417),ENSMUSG00000030579(1.52286167394),ENSMUSG00000031264(1.00790742861),ENSMUSG00000032698(1.2163…	Ccl3(4.0960144161),Ly9(4.57224185606),Cd86(1.14747838723),Runx1(1.26545907729),Trem2(1.45956659412),H2-Oa(1.36901837952),Tspan2(-1.00607156379),Tnfsf8(3.41574358911),Csf3r(1.20382744417),Tyrobp(1.52286167394),Btk(1.00790742861),Lmo2(1.21638021246),C1qc(1.02319004825),Arl11(2.30179058209),Cd300lf(2.51722497467),Pirb(2.47593908525),Il3ra(1.33675066111),Rbm47(1.96442954443)
GO:0002695	negative regulation of leukocyte activation	biological process	7/170	146/20960	0.00019	0.0314701	ENSMUSG00000000244(1.76893040205),ENSMUSG00000030124(1.84452896188),ENSMUSG00000031264(1.00790742861),ENSMUSG00000034652(1.28716109177),ENSMUSG00000038147(1.74205998603),ENSMUSG00000047798(2.51722497467),ENSMUSG00000062585(1.51290358354)	Tspan32(1.76893040205),Lag3(1.84452896188),Btk(1.00790742861),Cd300a(1.28716109177),Cd84(1.74205998603),Cd300lf(2.51722497467),Cnr2(1.51290358354)
GO:0070340	detection of bacterial lipopeptide	biological process	2/170	3/20960	0.0002	0.0314701	ENSMUSG00000027995(1.28322287658),ENSMUSG00000044827(1.15817179257)	Tlr2(1.28322287658),Tlr1(1.15817179257)
GO:0071226	cellular response to molecule of fungal origin	biological process	2/170	3/20960	0.0002	0.0314701	ENSMUSG00000031264(1.00790742861),ENSMUSG00000079293(4.29178444806)	Btk(1.00790742861),Clec7a(4.29178444806)
GO:0071725	response to triacyl bacterial lipopeptide	biological process	2/170	3/20960	0.0002	0.0314701	ENSMUSG00000027995(1.28322287658),ENSMUSG00000044827(1.15817179257)	Tlr2(1.28322287658),Tlr1(1.15817179257)
GO:0071727	cellular response to triacyl bacterial lipopeptide	biological process	2/170	3/20960	0.0002	0.0314701	ENSMUSG00000027995(1.28322287658),ENSMUSG00000044827(1.15817179257)	Tlr2(1.28322287658),Tlr1(1.15817179257)
GO:0009620	response to fungus	biological process	4/170	36/20960	0.0002	0.0314701	ENSMUSG00000022901(1.14747838723),ENSMUSG00000023349(1.82929284183),ENSMUSG00000031264(1.00790742861),ENSMUSG00000079293(4.29178444806)	Cd86(1.14747838723),Clec4n(1.82929284183),Btk(1.00790742861),Clec7a(4.29178444806)
GO:0033003	regulation of mast cell activation	biological process	4/170	36/20960	0.0002	0.0314701	ENSMUSG00000034652(1.28716109177),ENSMUSG00000038147(1.74205998603),ENSMUSG00000047798(2.51722497467),ENSMUSG00000062585(1.51290358354)	Cd300a(1.28716109177),Cd84(1.74205998603),Cd300lf(2.51722497467),Cnr2(1.51290358354)
GO:0051924	regulation of calcium ion transport	biological process	8/170	197/20960	0.00021	0.0323761	ENSMUSG00000000982(4.0960144161),ENSMUSG00000006519(1.30167791567),ENSMUSG00000018930(3.01253243427),ENSMUSG00000029417(3.87194373585),ENSMUSG00000035042(2.21695878729),ENSMUSG00000037405(1.25152429575),ENSMUSG00000038147(1.74205998603),ENSMUSG00000050335(2.35266016114)	Ccl3(4.0960144161),Cyba(1.30167791567),Ccl4(3.01253243427),Cxcl9(3.87194373585),Ccl5(2.21695878729),Icam1(1.25152429575),Cd84(1.74205998603),Lgals3(2.35266016114)
GO:0048708	astrocyte differentiation	biological process	5/170	67/20960	0.00021	0.0323761	ENSMUSG00000020932(1.41678372587),ENSMUSG00000027858(-1.00607156379),ENSMUSG00000036634(-1.05217474648),ENSMUSG00000056054(2.23613588673),ENSMUSG00000056071(1.63851129122)	Gfap(1.41678372587),Tspan2(-1.00607156379),Mag(-1.05217474648),S100a8(2.23613588673),S100a9(1.63851129122)
GO:0016045	detection of bacterium	biological process	3/170	15/20960	0.00022	0.0332461	ENSMUSG00000027995(1.28322287658),ENSMUSG00000044827(1.15817179257),ENSMUSG00000078942(1.00956220648)	Tlr2(1.28322287658),Tlr1(1.15817179257),Naip6(1.00956220648)
GO:0098543	detection of other organism	biological process	3/170	15/20960	0.00022	0.0332461	ENSMUSG00000027995(1.28322287658),ENSMUSG00000044827(1.15817179257),ENSMUSG00000078942(1.00956220648)	Tlr2(1.28322287658),Tlr1(1.15817179257),Naip6(1.00956220648)
GO:0098657	import into cell	biological process	16/170	711/20960	0.00023	0.0344166	ENSMUSG00000006014(-1.24372042635),ENSMUSG00000006519(1.30167791567),ENSMUSG00000015852(1.22588001378),ENSMUSG00000018920(1.23211073461),ENSMUSG00000020437(1.15759102025),ENSMUSG00000020932(1.41678372587),ENSMUSG00000021319(1.2408583115),ENSMUSG00000023992(1.45956659412),ENSMUSG00000025461(2.68372406797),ENSMUSG00000029484(1.22546151376),ENSMUSG00000033880(1.00108800048),ENSMUSG00000034652(1.2871…	Prg4(-1.24372042635),Cyba(1.30167791567),Fcrls(1.22588001378),Cxcl16(1.23211073461),Myo1g(1.15759102025),Gfap(1.41678372587),Sfrp4(1.2408583115),Trem2(1.45956659412),Cd163l1(2.68372406797),Anxa3(1.22546151376),Lgals3bp(1.00108800048),Cd300a(1.28716109177),Cd300lf(2.51722497467),Lgals3(2.35266016114),Slc39a4(2.3694568142),Clec7a(4.29178444806)
GO:0034341	response to interferon-gamma	biological process	6/170	110/20960	0.00028	0.0407013	ENSMUSG00000000982(4.0960144161),ENSMUSG00000018920(1.23211073461),ENSMUSG00000018930(3.01253243427),ENSMUSG00000022901(1.14747838723),ENSMUSG00000035042(2.21695878729),ENSMUSG00000037405(1.25152429575)	Ccl3(4.0960144161),Cxcl16(1.23211073461),Ccl4(3.01253243427),Cd86(1.14747838723),Ccl5(2.21695878729),Icam1(1.25152429575)
GO:0002444	myeloid leukocyte mediated immunity	biological process	5/170	71/20960	0.00028	0.0407013	ENSMUSG00000000982(4.0960144161),ENSMUSG00000029484(1.22546151376),ENSMUSG00000031264(1.00790742861),ENSMUSG00000034652(1.28716109177),ENSMUSG00000038147(1.74205998603)	Ccl3(4.0960144161),Anxa3(1.22546151376),Btk(1.00790742861),Cd300a(1.28716109177),Cd84(1.74205998603)
GO:0032496	response to lipopolysaccharide	biological process	10/170	318/20960	0.00028	0.0407013	ENSMUSG00000000982(4.0960144161),ENSMUSG00000018920(1.23211073461),ENSMUSG00000022901(1.14747838723),ENSMUSG00000023992(1.45956659412),ENSMUSG00000027995(1.28322287658),ENSMUSG00000029417(3.87194373585),ENSMUSG00000035042(2.21695878729),ENSMUSG00000037405(1.25152429575),ENSMUSG00000056054(2.23613588673),ENSMUSG00000062585(1.51290358354)	Ccl3(4.0960144161),Cxcl16(1.23211073461),Cd86(1.14747838723),Trem2(1.45956659412),Tlr2(1.28322287658),Cxcl9(3.87194373585),Ccl5(2.21695878729),Icam1(1.25152429575),S100a8(2.23613588673),Cnr2(1.51290358354)
GO:0002520	immune system development	biological process	18/170	888/20960	0.00033	0.0475169	ENSMUSG00000000982(4.0960144161),ENSMUSG00000004707(4.57224185606),ENSMUSG00000022901(1.14747838723),ENSMUSG00000022952(1.26545907729),ENSMUSG00000023992(1.45956659412),ENSMUSG00000024334(1.36901837952),ENSMUSG00000027858(-1.00607156379),ENSMUSG00000028362(3.41574358911),ENSMUSG00000028859(1.20382744417),ENSMUSG00000030579(1.52286167394),ENSMUSG00000031264(1.00790742861),ENSMUSG00000032698(1.2163…	Ccl3(4.0960144161),Ly9(4.57224185606),Cd86(1.14747838723),Runx1(1.26545907729),Trem2(1.45956659412),H2-Oa(1.36901837952),Tspan2(-1.00607156379),Tnfsf8(3.41574358911),Csf3r(1.20382744417),Tyrobp(1.52286167394),Btk(1.00790742861),Lmo2(1.21638021246),C1qc(1.02319004825),Arl11(2.30179058209),Cd300lf(2.51722497467),Pirb(2.47593908525),Il3ra(1.33675066111),Rbm47(1.96442954443)
GO:0050866	negative regulation of cell activation	biological process	7/170	161/20960	0.00035	0.0494634	ENSMUSG00000000244(1.76893040205),ENSMUSG00000030124(1.84452896188),ENSMUSG00000031264(1.00790742861),ENSMUSG00000034652(1.28716109177),ENSMUSG00000038147(1.74205998603),ENSMUSG00000047798(2.51722497467),ENSMUSG00000062585(1.51290358354)	Tspan32(1.76893040205),Lag3(1.84452896188),Btk(1.00790742861),Cd300a(1.28716109177),Cd84(1.74205998603),Cd300lf(2.51722497467),Cnr2(1.51290358354)
GO:0009615	response to virus	biological process	9/170	268/20960	0.00035	0.0494634	ENSMUSG00000000244(1.76893040205),ENSMUSG00000021242(1.05329657937),ENSMUSG00000022901(1.14747838723),ENSMUSG00000029417(3.87194373585),ENSMUSG00000030789(2.96018060296),ENSMUSG00000033777(1.12256638224),ENSMUSG00000035042(2.21695878729),ENSMUSG00000060441(-2.6501806984),ENSMUSG00000066258(-8.11798746162)	Tspan32(1.76893040205),Npc2(1.05329657937),Cd86(1.14747838723),Cxcl9(3.87194373585),Itgax(2.96018060296),Tlr13(1.12256638224),Ccl5(2.21695878729),Trim5(-2.6501806984),Trim12a(-8.11798746162)
