# Supplementary material for: Acid sphingomyelinase modulates anxiety-like behavior likely through toll-like receptor signaling pathway
Source: Mol Brain. 2025 Feb 4;18:8. doi: 10.1186/s13041-025-01178-x (PMC11796198; doi:10.1186/s13041-025-01178-x)
Supplement: Supplementary file 4 — Supplementary Material 4: Dataset S3 KEGG enrichment results of DEGs [file 13041_2025_1178_MOESM4_ESM.xlsx]

## Sheet: KO_vs_WT.sign_KEGG_enrichment
id	Description	Significant	Annotated	Pvalue	Qvalue	Signi_id	Signi_symbol
ko04610	Complement and coagulation cascades	7/67	79/7279	6.9848e-06	0.000294583	ENSMUSG00000030789(2.96018060296),ENSMUSG00000036887(1.12656326391),ENSMUSG00000040552(1.57595580168),ENSMUSG00000073418(2.01244383005),ENSMUSG00000036896(1.02319004825),ENSMUSG00000026579(1.13863151247),ENSMUSG00000036905(1.0664142908)	Itgax(2.96018060296),C1qa(1.12656326391),C3ar1(1.57595580168),C4b(2.01244383005),C1qc(1.02319004825),F5(1.13863151247),C1qb(1.0664142908)
ko04380	Osteoclast differentiation	8/67	117/7279	1.03649e-05	0.000294583	ENSMUSG00000058818(2.47593908525),ENSMUSG00000030579(1.52286167394),ENSMUSG00000006519(1.30167791567),ENSMUSG00000071715(1.25315318084),ENSMUSG00000112148(1.57379850189),ENSMUSG00000027399(1.25757385669),ENSMUSG00000023992(1.45956659412),ENSMUSG00000031264(1.00790742861)	Pirb(2.47593908525),Tyrobp(1.52286167394),Cyba(1.30167791567),Ncf4(1.25315318084),Lilrb4a(1.57379850189),Il1a(1.25757385669),Trem2(1.45956659412),Btk(1.00790742861)
ko04620	Toll-like receptor signaling pathway	7/67	95/7279	2.37118e-05	0.000449277	ENSMUSG00000035042(2.21695878729),ENSMUSG00000022901(1.14747838723),ENSMUSG00000000982(4.0960144161),ENSMUSG00000029417(3.87194373585),ENSMUSG00000018930(3.01253243427),ENSMUSG00000044827(1.15817179257),ENSMUSG00000027995(1.28322287658)	Ccl5(2.21695878729),Cd86(1.14747838723),Ccl3(4.0960144161),Cxcl9(3.87194373585),Ccl4(3.01253243427),Tlr1(1.15817179257),Tlr2(1.28322287658)
ko04640	Hematopoietic cell lineage	6/67	89/7279	0.000154704	0.00219842	ENSMUSG00000028859(1.20382744417),ENSMUSG00000030577(4.0582003978),ENSMUSG00000027399(1.25757385669),ENSMUSG00000030054(-4.23041639352),ENSMUSG00000068758(1.33675066111),ENSMUSG00000024334(1.36901837952)	Csf3r(1.20382744417),Cd22(4.0582003978),Il1a(1.25757385669),Gp9(-4.23041639352),Il3ra(1.33675066111),H2-Oa(1.36901837952)
ko04060	Cytokine-cytokine receptor interaction	10/67	277/7279	0.000196665	0.00223577	ENSMUSG00000018920(1.23211073461),ENSMUSG00000028859(1.20382744417),ENSMUSG00000035042(2.21695878729),ENSMUSG00000000982(4.0960144161),ENSMUSG00000027399(1.25757385669),ENSMUSG00000071713(1.15947073765),ENSMUSG00000029417(3.87194373585),ENSMUSG00000028362(3.41574358911),ENSMUSG00000018930(3.01253243427),ENSMUSG00000068758(1.33675066111)	Cxcl16(1.23211073461),Csf3r(1.20382744417),Ccl5(2.21695878729),Ccl3(4.0960144161),Il1a(1.25757385669),Csf2rb(1.15947073765),Cxcl9(3.87194373585),Tnfsf8(3.41574358911),Ccl4(3.01253243427),Il3ra(1.33675066111)
ko04662	B cell receptor signaling pathway	4/67	67/7279	0.00325229	0.0308112	ENSMUSG00000058818(2.47593908525),ENSMUSG00000030577(4.0582003978),ENSMUSG00000112148(1.57379850189),ENSMUSG00000031264(1.00790742861)	Pirb(2.47593908525),Cd22(4.0582003978),Lilrb4a(1.57379850189),Btk(1.00790742861)
